# Supplementary material for: Transcriptome analysis reveals differential immune related genes expression in Ruditapes philippinarum under hypoxia stress: potential HIF and NF-κB crosstalk in immune responses in clam
Source: BMC Genomics. 2020 Apr 23;21:318. doi: 10.1186/s12864-020-6734-6 (PMC7181582; doi:10.1186/s12864-020-6734-6)
Supplement: Supplementary file 1 — Additional file 1. Gene Ontology (GO) categorization of the unigenes in cellular component, biological process, and molecular function from transcriptome of R. philippinarum. [file 12864_2020_6734_MOESM1_ESM.xlsx]

## Sheet: Table S2_GO_enrichment
Additional file 1 Gene Ontology (GO) categorization of the unigenes in cellular component, biological process, and molecular function from transcriptome of R. philippinarum.
GO_accession	Description	Term_type	Over_represented_pValue	DEG_item	DEG_list	Bg_item	Bg_list	up	Up_Gene_names	Down	Down_Gene_names
GO:0009036	Type II site-specific deoxyribonuclease activity	molecular_function	0.00012794	3	44	132	68222	2	Cluster-49988.124853,Cluster-49988.124070	1	Cluster-49988.108435
GO:0009359	Type II site-specific deoxyribonuclease complex	cellular_component	0.00012794	3	44	132	68222	2	Cluster-49988.124853,Cluster-49988.124070	1	Cluster-49988.108435
GO:0015666	restriction endodeoxyribonuclease activity	molecular_function	0.00012794	3	44	132	68222	2	Cluster-49988.124853,Cluster-49988.124070	1	Cluster-49988.108435
GO:0009307	DNA restriction-modification system	biological_process	0.00013113	3	44	134	68222	2	Cluster-49988.124070,Cluster-49988.124853	1	Cluster-49988.108435
GO:0044355	clearance of foreign intracellular DNA	biological_process	0.00013113	3	44	134	68222	2	Cluster-49988.124853,Cluster-49988.124070	1	Cluster-49988.108435
GO:0030472	mitotic spindle organization in nucleus	biological_process	0.00018328	2	44	28	68222	2	Cluster-49988.124853,Cluster-49988.124070	0
GO:0006109	regulation of carbohydrate metabolic process	biological_process	0.00026599	2	44	31	68222	1	Cluster-49988.76928	1	Cluster-49988.135730
GO:0007052	mitotic spindle organization	biological_process	0.00031682	2	44	37	68222	2	Cluster-49988.124070,Cluster-49988.124853	0
GO:0000160	phosphorelay signal transduction system	biological_process	0.00042016	3	44	179	68222	2	Cluster-49988.76928,Cluster-49988.113803	1	Cluster-49988.135730
GO:0016888	endodeoxyribonuclease activity, producing 5'-phosphomonoesters	molecular_function	0.00045412	3	44	223	68222	2	Cluster-49988.124070,Cluster-49988.124853	1	Cluster-49988.108435
GO:0006952	defense response	biological_process	0.00055639	5	44	1046	68222	2	Cluster-49988.124070,Cluster-49988.124853	3	Cluster-49988.135418,Cluster-49988.108435,Cluster-49988.71211
GO:0004520	endodeoxyribonuclease activity	molecular_function	0.00098739	3	44	280	68222	2	Cluster-49988.124853,Cluster-49988.124070	1	Cluster-49988.108435
GO:0007051	spindle organization	biological_process	0.0011241	2	44	76	68222	2	Cluster-49988.124070,Cluster-49988.124853	0
GO:0009653	anatomical structure morphogenesis	biological_process	0.001429	4	44	719	68222	2	Cluster-49988.133190,Cluster-49988.108598	2	Cluster-49988.135418,Cluster-49988.71211
GO:0006304	DNA modification	biological_process	0.0015541	3	44	306	68222	2	Cluster-49988.124853,Cluster-49988.124070	1	Cluster-49988.108435
GO:0016893	endonuclease activity, active with either ribo- or deoxyribonucleic acids and producing 5'-phosphomonoesters	molecular_function	0.0019019	3	44	349	68222	2	Cluster-49988.124853,Cluster-49988.124070	1	Cluster-49988.108435
GO:1901575	organic substance catabolic process	biological_process	0.0023717	7	44	2668	68222	5	Cluster-49988.124070,Cluster-49988.94945,Cluster-49988.124853,Cluster-49988.125991,Cluster-49988.151151	2	Cluster-49988.108435,Cluster-49988.84622
GO:0016278	lysine N-methyltransferase activity	molecular_function	0.0027316	2	44	83	68222	2	Cluster-49988.151151,Cluster-49988.94945	0
GO:0016279	protein-lysine N-methyltransferase activity	molecular_function	0.0027316	2	44	83	68222	2	Cluster-49988.151151,Cluster-49988.94945	0
GO:0018024	histone-lysine N-methyltransferase activity	molecular_function	0.0027316	2	44	83	68222	2	Cluster-49988.151151,Cluster-49988.94945	0
GO:0042054	histone methyltransferase activity	molecular_function	0.0027603	2	44	84	68222	2	Cluster-49988.151151,Cluster-49988.94945	0
GO:0000902	cell morphogenesis	biological_process	0.0030111	3	44	426	68222	2	Cluster-49988.108598,Cluster-49988.133190	1	Cluster-49988.71211
GO:0032989	cellular component morphogenesis	biological_process	0.003027	3	44	427	68222	2	Cluster-49988.133190,Cluster-49988.108598	1	Cluster-49988.71211
GO:0003824	catalytic activity	molecular_function	0.0031389	27	44	25336	68222	17	Cluster-49988.126169,Cluster-49988.181088,Cluster-49988.151151,Cluster-49988.123418,Cluster-49988.143841,Cluster-49988.126154,Cluster-49988.138360,Cluster-49988.129273,Cluster-49988.113803,Cluster-49988.122831,Cluster-49988.119388,Cluster-49988.124070,Cluster-49988.94945,Cluster-49988.112123,Cluster-49988.76928,Cluster-49988.128004,Cluster-49988.124853	10	Cluster-49988.135730,Cluster-49988.131960,Cluster-49988.111412,Cluster-49988.108435,Cluster-49988.116834,Cluster-49988.131322,Cluster-49988.189196,Cluster-49988.84622,Cluster-49988.124702,Cluster-49988.140339
GO:0043412	macromolecule modification	biological_process	0.0035678	10	44	5012	68222	8	Cluster-49988.94945,Cluster-49988.124070,Cluster-49988.126154,Cluster-49988.76928,Cluster-49988.124853,Cluster-49988.126169,Cluster-49988.151151,Cluster-49988.125991	2	Cluster-49988.108435,Cluster-49988.111412
GO:0006261	DNA-dependent DNA replication	biological_process	0.003688	3	44	445	68222	2	Cluster-49988.119388,Cluster-49988.128004	1	Cluster-49988.189196
GO:0000155	phosphorelay sensor kinase activity	molecular_function	0.0039467	2	44	110	68222	1	Cluster-49988.76928	1	Cluster-49988.135730
GO:0044710	single-organism metabolic process	biological_process	0.0045001	17	44	13353	68222	10	Cluster-49988.126154,Cluster-49988.129273,Cluster-49988.133190,Cluster-49988.151151,Cluster-49988.181088,Cluster-49988.126169,Cluster-49988.94945,Cluster-49988.122831,Cluster-49988.125991,Cluster-49988.113803	7	Cluster-49988.108435,Cluster-49988.111412,Cluster-49988.131960,Cluster-49988.124702,Cluster-49988.140339,Cluster-49988.84622,Cluster-49988.135471
GO:0016625	oxidoreductase activity, acting on the aldehyde or oxo group of donors, iron-sulfur protein as acceptor	molecular_function	0.0046058	1	44	7	68222	1	Cluster-49988.122831	0
GO:0048856	anatomical structure development	biological_process	0.0050308	4	44	1001	68222	2	Cluster-49988.133190,Cluster-49988.108598	2	Cluster-49988.135418,Cluster-49988.71211
GO:0046915	transition metal ion transmembrane transporter activity	molecular_function	0.0051314	3	44	499	68222	0		3	Cluster-49988.133657,Cluster-49988.189196,Cluster-49988.135730
GO:0044699	single-organism process	biological_process	0.0052753	30	44	30995	68222	15	Cluster-49988.151151,Cluster-49988.141620,Cluster-49988.126169,Cluster-49988.181088,Cluster-49988.129273,Cluster-49988.126154,Cluster-49988.133190,Cluster-49988.125991,Cluster-49988.113803,Cluster-49988.76928,Cluster-49988.108598,Cluster-49988.124853,Cluster-49988.122831,Cluster-49988.124070,Cluster-49988.94945	15	Cluster-49988.111412,Cluster-49988.131960,Cluster-49988.135730,Cluster-49988.135418,Cluster-49988.189196,Cluster-49988.26361,Cluster-49988.108435,Cluster-49988.143075,Cluster-49988.84622,Cluster-49988.140339,Cluster-49988.124702,Cluster-49988.32117,Cluster-49988.135471,Cluster-49988.133657,Cluster-49988.71211
GO:0016491	oxidoreductase activity	molecular_function	0.005337	8	44	4160	68222	6	Cluster-49988.181088,Cluster-49988.124853,Cluster-49988.126154,Cluster-49988.129273,Cluster-49988.124070,Cluster-49988.122831	2	Cluster-49988.84622,Cluster-49988.108435
GO:0008170	N-methyltransferase activity	molecular_function	0.0055245	2	44	134	68222	2	Cluster-49988.151151,Cluster-49988.94945	0
GO:0000041	transition metal ion transport	biological_process	0.0058606	3	44	528	68222	0		3	Cluster-49988.189196,Cluster-49988.133657,Cluster-49988.135730
GO:0006554	lysine catabolic process	biological_process	0.0067363	2	44	162	68222	2	Cluster-49988.151151,Cluster-49988.94945	0
GO:0009068	aspartate family amino acid catabolic process	biological_process	0.0067363	2	44	162	68222	2	Cluster-49988.94945,Cluster-49988.151151	0
GO:0004673	protein histidine kinase activity	molecular_function	0.0067585	2	44	149	68222	1	Cluster-49988.76928	1	Cluster-49988.135730
GO:0009365	protein histidine kinase complex	cellular_component	0.0067585	2	44	149	68222	1	Cluster-49988.76928	1	Cluster-49988.135730
GO:0016775	phosphotransferase activity, nitrogenous group as acceptor	molecular_function	0.0067585	2	44	149	68222	1	Cluster-49988.76928	1	Cluster-49988.135730
GO:0016157	sucrose synthase activity	molecular_function	0.0068083	1	44	11	68222	1	Cluster-49988.113803	0
GO:0008276	protein methyltransferase activity	molecular_function	0.0074833	2	44	167	68222	2	Cluster-49988.94945,Cluster-49988.151151	0
GO:0006950	response to stress	biological_process	0.0076143	7	44	3510	68222	3	Cluster-49988.124070,Cluster-49988.126169,Cluster-49988.124853	4	Cluster-49988.108435,Cluster-49988.135418,Cluster-49988.71211,Cluster-49988.189196
GO:0004519	endonuclease activity	molecular_function	0.0081141	3	44	600	68222	2	Cluster-49988.124070,Cluster-49988.124853	1	Cluster-49988.108435
GO:0006553	lysine metabolic process	biological_process	0.0083605	2	44	186	68222	2	Cluster-49988.94945,Cluster-49988.151151	0
GO:0005057	receptor signaling protein activity	molecular_function	0.008835	2	44	162	68222	1	Cluster-49988.76928	1	Cluster-49988.135730
GO:0016740	transferase activity	molecular_function	0.0093706	13	44	9010	68222	9	Cluster-49988.151151,Cluster-49988.113803,Cluster-49988.126169,Cluster-49988.128004,Cluster-49988.112123,Cluster-49988.126154,Cluster-49988.76928,Cluster-49988.94945,Cluster-49988.123418	4	Cluster-49988.124702,Cluster-49988.140339,Cluster-49988.84622,Cluster-49988.135730
GO:0016482	cytoplasmic transport	biological_process	0.010237	4	44	1257	68222	1	Cluster-49988.141620	3	Cluster-49988.26361,Cluster-49988.140339,Cluster-49988.143075
GO:0009056	catabolic process	biological_process	0.010887	7	44	3638	68222	5	Cluster-49988.94945,Cluster-49988.124070,Cluster-49988.124853,Cluster-49988.151151,Cluster-49988.125991	2	Cluster-49988.108435,Cluster-49988.84622
GO:0016757	transferase activity, transferring glycosyl groups	molecular_function	0.011516	4	44	1222	68222	3	Cluster-49988.112123,Cluster-49988.123418,Cluster-49988.113803	1	Cluster-49988.84622
GO:0006479	protein methylation	biological_process	0.011852	2	44	228	68222	2	Cluster-49988.94945,Cluster-49988.151151	0
GO:0008213	protein alkylation	biological_process	0.011852	2	44	228	68222	2	Cluster-49988.151151,Cluster-49988.94945	0
GO:1902494	catalytic complex	cellular_component	0.012073	7	44	3589	68222	4	Cluster-49988.126169,Cluster-49988.124070,Cluster-49988.76928,Cluster-49988.124853	3	Cluster-49988.135730,Cluster-49988.108435,Cluster-49988.124702
GO:1902911	protein kinase complex	cellular_component	0.012284	2	44	217	68222	1	Cluster-49988.76928	1	Cluster-49988.135730
GO:0004315	3-oxoacyl-[acyl-carrier-protein] synthase activity	molecular_function	0.012385	1	44	18	68222	1	Cluster-49988.126154	0
GO:0051338	regulation of transferase activity	biological_process	0.012389	2	44	261	68222	2	Cluster-49988.125991,Cluster-49988.126154	0
GO:0016558	protein import into peroxisome matrix	biological_process	0.012587	1	44	17	68222	1	Cluster-49988.141620	0
GO:0016560	protein import into peroxisome matrix, docking	biological_process	0.012587	1	44	17	68222	1	Cluster-49988.141620	0
GO:0022615	protein to membrane docking	biological_process	0.012587	1	44	17	68222	1	Cluster-49988.141620	0
GO:1901606	alpha-amino acid catabolic process	biological_process	0.013534	2	44	258	68222	2	Cluster-49988.94945,Cluster-49988.151151	0
GO:0048869	cellular developmental process	biological_process	0.013904	3	44	722	68222	2	Cluster-49988.133190,Cluster-49988.108598	1	Cluster-49988.71211
GO:0044265	cellular macromolecule catabolic process	biological_process	0.01415	4	44	1402	68222	3	Cluster-49988.125991,Cluster-49988.124853,Cluster-49988.124070	1	Cluster-49988.108435
GO:0022900	electron transport chain	biological_process	0.014937	3	44	743	68222	1	Cluster-49988.133190	2	Cluster-49988.135471,Cluster-49988.108435
GO:0004536	deoxyribonuclease activity	molecular_function	0.015141	3	44	814	68222	2	Cluster-49988.124070,Cluster-49988.124853	1	Cluster-49988.108435
GO:0006308	DNA catabolic process	biological_process	0.015177	3	44	813	68222	2	Cluster-49988.124853,Cluster-49988.124070	1	Cluster-49988.108435
GO:0000079	regulation of cyclin-dependent protein serine/threonine kinase activity	biological_process	0.015299	1	44	24	68222	1	Cluster-49988.126154	0
GO:0071900	regulation of protein serine/threonine kinase activity	biological_process	0.015299	1	44	24	68222	1	Cluster-49988.126154	0
GO:1904029	regulation of cyclin-dependent protein kinase activity	biological_process	0.015299	1	44	24	68222	1	Cluster-49988.126154	0
GO:0006625	protein targeting to peroxisome	biological_process	0.016074	1	44	24	68222	1	Cluster-49988.141620	0
GO:0043574	peroxisomal transport	biological_process	0.016074	1	44	24	68222	1	Cluster-49988.141620	0
GO:0072662	protein localization to peroxisome	biological_process	0.016074	1	44	24	68222	1	Cluster-49988.141620	0
GO:0072663	establishment of protein localization to peroxisome	biological_process	0.016074	1	44	24	68222	1	Cluster-49988.141620	0
GO:0031399	regulation of protein modification process	biological_process	0.016397	2	44	306	68222	2	Cluster-49988.125991,Cluster-49988.126154	0
GO:0004417	hydroxyethylthiazole kinase activity	molecular_function	0.016947	1	44	11	68222	1	Cluster-49988.126169	0
GO:0009063	cellular amino acid catabolic process	biological_process	0.017134	2	44	286	68222	2	Cluster-49988.151151,Cluster-49988.94945	0
GO:0006270	DNA replication initiation	biological_process	0.017154	2	44	274	68222	1	Cluster-49988.119388	1	Cluster-49988.189196
GO:0004312	fatty acid synthase activity	molecular_function	0.017336	1	44	24	68222	1	Cluster-49988.126154	0
GO:0005835	fatty acid synthase complex	cellular_component	0.017336	1	44	24	68222	1	Cluster-49988.126154	0
GO:0051920	peroxiredoxin activity	molecular_function	0.017815	1	44	27	68222	1	Cluster-49988.129273	0
GO:0030515	snoRNA binding	molecular_function	0.01821	1	44	27	68222	1	Cluster-49988.76928	0
GO:0072588	box H/ACA RNP complex	cellular_component	0.01821	1	44	27	68222	1	Cluster-49988.76928	0
GO:0000278	mitotic cell cycle	biological_process	0.018258	3	44	844	68222	3	Cluster-49988.125991,Cluster-49988.124853,Cluster-49988.124070	0
GO:1903047	mitotic cell cycle process	biological_process	0.018258	3	44	844	68222	3	Cluster-49988.124070,Cluster-49988.124853,Cluster-49988.125991	0
GO:0044767	single-organism developmental process	biological_process	0.019698	4	44	1515	68222	2	Cluster-49988.133190,Cluster-49988.108598	2	Cluster-49988.135418,Cluster-49988.71211
GO:0016054	organic acid catabolic process	biological_process	0.020315	2	44	315	68222	2	Cluster-49988.151151,Cluster-49988.94945	0
GO:0046395	carboxylic acid catabolic process	biological_process	0.020315	2	44	315	68222	2	Cluster-49988.94945,Cluster-49988.151151	0
GO:0005488	binding	molecular_function	0.020434	33	44	37069	68222	19	Cluster-49988.76928,Cluster-49988.124853,Cluster-49988.119388,Cluster-49988.94945,Cluster-49988.125991,Cluster-49988.130007,Cluster-49988.126154,Cluster-49988.133681,Cluster-49988.151151,Cluster-49988.141620,Cluster-49988.142530,Cluster-49988.181088,Cluster-49988.128004,Cluster-49988.122831,Cluster-49988.124070,Cluster-49988.86494,Cluster-49988.143841,Cluster-49988.122363,Cluster-49988.126169	14	Cluster-49988.124702,Cluster-49988.140339,Cluster-49988.108435,Cluster-49988.131960,Cluster-49988.133657,Cluster-49988.143075,Cluster-49988.84622,Cluster-49988.32117,Cluster-49988.135471,Cluster-49988.131322,Cluster-49988.140627,Cluster-49988.111412,Cluster-49988.135730,Cluster-49988.135418
GO:0044248	cellular catabolic process	biological_process	0.020562	6	44	3226	68222	5	Cluster-49988.94945,Cluster-49988.124070,Cluster-49988.125991,Cluster-49988.151151,Cluster-49988.124853	1	Cluster-49988.108435
GO:0055114	oxidation-reduction process	biological_process	0.021593	7	44	4275	68222	4	Cluster-49988.129273,Cluster-49988.133190,Cluster-49988.122831,Cluster-49988.181088	3	Cluster-49988.84622,Cluster-49988.108435,Cluster-49988.135471
GO:0044282	small molecule catabolic process	biological_process	0.022233	2	44	330	68222	2	Cluster-49988.94945,Cluster-49988.151151	0
GO:0044427	chromosomal part	cellular_component	0.022431	4	44	1576	68222	4	Cluster-49988.128004,Cluster-49988.124853,Cluster-49988.124070,Cluster-49988.126169	0
GO:0004014	adenosylmethionine decarboxylase activity	molecular_function	0.02258	1	44	22	68222	0		1	Cluster-49988.140339
GO:0006595	polyamine metabolic process	biological_process	0.02258	1	44	22	68222	0		1	Cluster-49988.140339
GO:0006596	polyamine biosynthetic process	biological_process	0.02258	1	44	22	68222	0		1	Cluster-49988.140339
GO:0008216	spermidine metabolic process	biological_process	0.02258	1	44	22	68222	0		1	Cluster-49988.140339
GO:0008295	spermidine biosynthetic process	biological_process	0.02258	1	44	22	68222	0		1	Cluster-49988.140339
GO:1901031	regulation of response to reactive oxygen species	biological_process	0.023037	1	44	29	68222	0		1	Cluster-49988.189196
GO:1902882	regulation of response to oxidative stress	biological_process	0.023037	1	44	29	68222	0		1	Cluster-49988.189196
GO:0004518	nuclease activity	molecular_function	0.023101	4	44	1616	68222	2	Cluster-49988.124853,Cluster-49988.124070	2	Cluster-49988.124702,Cluster-49988.108435
GO:0032502	developmental process	biological_process	0.023243	4	44	1589	68222	2	Cluster-49988.133190,Cluster-49988.108598	2	Cluster-49988.135418,Cluster-49988.71211
GO:0000302	response to reactive oxygen species	biological_process	0.023461	1	44	30	68222	0		1	Cluster-49988.189196
GO:0015093	ferrous iron transmembrane transporter activity	molecular_function	0.023765	2	44	340	68222	0		2	Cluster-49988.189196,Cluster-49988.135730
GO:0015684	ferrous iron transport	biological_process	0.023765	2	44	340	68222	0		2	Cluster-49988.135730,Cluster-49988.189196
GO:0072686	mitotic spindle	cellular_component	0.023836	2	44	353	68222	2	Cluster-49988.124070,Cluster-49988.124853	0
GO:0097164	ammonium ion metabolic process	biological_process	0.023999	1	44	25	68222	0		1	Cluster-49988.140339
GO:0007339	binding of sperm to zona pellucida	biological_process	0.024201	1	44	39	68222	1	Cluster-49988.125991	0
GO:0009988	cell-cell recognition	biological_process	0.024201	1	44	39	68222	1	Cluster-49988.125991	0
GO:0035036	sperm-egg recognition	biological_process	0.024201	1	44	39	68222	1	Cluster-49988.125991	0
GO:0019752	carboxylic acid metabolic process	biological_process	0.024895	6	44	3278	68222	3	Cluster-49988.94945,Cluster-49988.151151,Cluster-49988.126154	3	Cluster-49988.131960,Cluster-49988.111412,Cluster-49988.140339
GO:0009228	thiamine biosynthetic process	biological_process	0.025126	1	44	26	68222	1	Cluster-49988.126169	0
GO:0042724	thiamine-containing compound biosynthetic process	biological_process	0.025126	1	44	26	68222	1	Cluster-49988.126169	0
GO:0051726	regulation of cell cycle	biological_process	0.025443	2	44	358	68222	2	Cluster-49988.125991,Cluster-49988.126154	0
GO:0044763	single-organism cellular process	biological_process	0.026166	24	44	24868	68222	12	Cluster-49988.124070,Cluster-49988.94945,Cluster-49988.108598,Cluster-49988.124853,Cluster-49988.76928,Cluster-49988.113803,Cluster-49988.125991,Cluster-49988.133190,Cluster-49988.126154,Cluster-49988.126169,Cluster-49988.141620,Cluster-49988.151151	12	Cluster-49988.133657,Cluster-49988.71211,Cluster-49988.135471,Cluster-49988.140339,Cluster-49988.32117,Cluster-49988.124702,Cluster-49988.143075,Cluster-49988.108435,Cluster-49988.189196,Cluster-49988.131960,Cluster-49988.135730,Cluster-49988.111412
GO:0019898	extrinsic component of membrane	cellular_component	0.026524	2	44	353	68222	1	Cluster-49988.125991	1	Cluster-49988.108435
GO:0005381	iron ion transmembrane transporter activity	molecular_function	0.026857	2	44	362	68222	0		2	Cluster-49988.189196,Cluster-49988.135730
GO:0043436	oxoacid metabolic process	biological_process	0.026971	6	44	3332	68222	3	Cluster-49988.94945,Cluster-49988.126154,Cluster-49988.151151	3	Cluster-49988.131960,Cluster-49988.111412,Cluster-49988.140339
GO:0051090	regulation of sequence-specific DNA binding transcription factor activity	biological_process	0.02711	1	44	33	68222	1	Cluster-49988.125991	0
GO:0006082	organic acid metabolic process	biological_process	0.027353	6	44	3343	68222	3	Cluster-49988.94945,Cluster-49988.126154,Cluster-49988.151151	3	Cluster-49988.131960,Cluster-49988.140339,Cluster-49988.111412
GO:0006826	iron ion transport	biological_process	0.027379	2	44	367	68222	0		2	Cluster-49988.135730,Cluster-49988.189196
GO:0006772	thiamine metabolic process	biological_process	0.027509	1	44	31	68222	1	Cluster-49988.126169	0
GO:0042723	thiamine-containing compound metabolic process	biological_process	0.027509	1	44	31	68222	1	Cluster-49988.126169	0
GO:0006259	DNA metabolic process	biological_process	0.027672	8	44	5231	68222	5	Cluster-49988.126169,Cluster-49988.124070,Cluster-49988.119388,Cluster-49988.128004,Cluster-49988.124853	3	Cluster-49988.108435,Cluster-49988.131322,Cluster-49988.189196
GO:0005732	small nucleolar ribonucleoprotein complex	cellular_component	0.028684	1	44	46	68222	1	Cluster-49988.76928	0
GO:0034655	nucleobase-containing compound catabolic process	biological_process	0.029684	3	44	1013	68222	2	Cluster-49988.124070,Cluster-49988.124853	1	Cluster-49988.108435
GO:0009057	macromolecule catabolic process	biological_process	0.02972	4	44	1739	68222	3	Cluster-49988.125991,Cluster-49988.124853,Cluster-49988.124070	1	Cluster-49988.108435
GO:0015099	nickel cation transmembrane transporter activity	molecular_function	0.032545	1	44	38	68222	0		1	Cluster-49988.133657
GO:0015675	nickel cation transport	biological_process	0.032545	1	44	38	68222	0		1	Cluster-49988.133657
GO:0035444	nickel cation transmembrane transport	biological_process	0.032545	1	44	38	68222	0		1	Cluster-49988.133657
GO:0003723	RNA binding	molecular_function	0.032604	5	44	2382	68222	2	Cluster-49988.76928,Cluster-49988.126169	3	Cluster-49988.124702,Cluster-49988.140339,Cluster-49988.131960
GO:0001522	pseudouridine synthesis	biological_process	0.032898	1	44	55	68222	1	Cluster-49988.76928	0
GO:0005694	chromosome	cellular_component	0.033821	4	44	1796	68222	4	Cluster-49988.128004,Cluster-49988.124853,Cluster-49988.124070,Cluster-49988.126169	0
GO:0046168	glycerol-3-phosphate catabolic process	biological_process	0.033827	1	44	47	68222	0		1	Cluster-49988.84622
GO:0008037	cell recognition	biological_process	0.034458	1	44	52	68222	1	Cluster-49988.125991	0
GO:0009066	aspartate family amino acid metabolic process	biological_process	0.034816	2	44	414	68222	2	Cluster-49988.151151,Cluster-49988.94945	0
GO:0046700	heterocycle catabolic process	biological_process	0.035119	3	44	1086	68222	2	Cluster-49988.124070,Cluster-49988.124853	1	Cluster-49988.108435
GO:0008757	S-adenosylmethionine-dependent methyltransferase activity	molecular_function	0.035379	2	44	398	68222	2	Cluster-49988.94945,Cluster-49988.151151	0
GO:0000778	condensed nuclear chromosome kinetochore	cellular_component	0.035702	2	44	440	68222	2	Cluster-49988.124853,Cluster-49988.124070	0
GO:0000780	condensed nuclear chromosome, centromeric region	cellular_component	0.035702	2	44	440	68222	2	Cluster-49988.124853,Cluster-49988.124070	0
GO:0000942	condensed nuclear chromosome outer kinetochore	cellular_component	0.035702	2	44	440	68222	2	Cluster-49988.124853,Cluster-49988.124070	0
GO:0042729	DASH complex	cellular_component	0.035702	2	44	440	68222	2	Cluster-49988.124070,Cluster-49988.124853	0
GO:0044270	cellular nitrogen compound catabolic process	biological_process	0.035834	3	44	1091	68222	2	Cluster-49988.124853,Cluster-49988.124070	1	Cluster-49988.108435
GO:0006520	cellular amino acid metabolic process	biological_process	0.036023	5	44	2649	68222	2	Cluster-49988.151151,Cluster-49988.94945	3	Cluster-49988.140339,Cluster-49988.111412,Cluster-49988.131960
GO:0006072	glycerol-3-phosphate metabolic process	biological_process	0.037082	1	44	55	68222	0		1	Cluster-49988.84622
GO:0043414	macromolecule methylation	biological_process	0.037718	2	44	427	68222	2	Cluster-49988.94945,Cluster-49988.151151	0
GO:0044712	single-organism catabolic process	biological_process	0.038208	3	44	1042	68222	3	Cluster-49988.94945,Cluster-49988.151151,Cluster-49988.125991	0
GO:1901361	organic cyclic compound catabolic process	biological_process	0.038562	3	44	1124	68222	2	Cluster-49988.124853,Cluster-49988.124070	1	Cluster-49988.108435
GO:0008092	cytoskeletal protein binding	molecular_function	0.038625	3	44	1035	68222	2	Cluster-49988.133681,Cluster-49988.125991	1	Cluster-49988.143075
GO:0005515	protein binding	molecular_function	0.039338	19	44	17586	68222	13	Cluster-49988.119388,Cluster-49988.124070,Cluster-49988.128004,Cluster-49988.124853,Cluster-49988.130007,Cluster-49988.125991,Cluster-49988.133681,Cluster-49988.143841,Cluster-49988.126154,Cluster-49988.126169,Cluster-49988.142530,Cluster-49988.122363,Cluster-49988.141620	6	Cluster-49988.143075,Cluster-49988.32117,Cluster-49988.140339,Cluster-49988.108435,Cluster-49988.140627,Cluster-49988.111412
GO:0044281	small molecule metabolic process	biological_process	0.039687	9	44	6802	68222	4	Cluster-49988.151151,Cluster-49988.126169,Cluster-49988.126154,Cluster-49988.94945	5	Cluster-49988.111412,Cluster-49988.140339,Cluster-49988.124702,Cluster-49988.131960,Cluster-49988.108435
GO:0035251	UDP-glucosyltransferase activity	molecular_function	0.040023	1	44	65	68222	1	Cluster-49988.113803	0
GO:0019439	aromatic compound catabolic process	biological_process	0.040238	3	44	1136	68222	2	Cluster-49988.124853,Cluster-49988.124070	1	Cluster-49988.108435
GO:0052646	alditol phosphate metabolic process	biological_process	0.042657	1	44	65	68222	0		1	Cluster-49988.84622
GO:0032259	methylation	biological_process	0.043044	2	44	463	68222	2	Cluster-49988.151151,Cluster-49988.94945	0
GO:0000149	SNARE binding	molecular_function	0.044089	1	44	64	68222	1	Cluster-49988.122363	0
GO:0019905	syntaxin binding	molecular_function	0.044089	1	44	64	68222	1	Cluster-49988.122363	0
GO:1901565	organonitrogen compound catabolic process	biological_process	0.045147	2	44	498	68222	2	Cluster-49988.94945,Cluster-49988.151151	0
GO:0061695	transferase complex, transferring phosphorus-containing groups	cellular_component	0.048359	3	44	1139	68222	1	Cluster-49988.76928	2	Cluster-49988.135730,Cluster-49988.124702
GO:0000794	condensed nuclear chromosome	cellular_component	0.048412	2	44	526	68222	2	Cluster-49988.124853,Cluster-49988.124070	0
GO:0008013	beta-catenin binding	molecular_function	0.04872	1	44	52	68222	0		1	Cluster-49988.108435
GO:0016342	catenin complex	cellular_component	0.04872	1	44	52	68222	0		1	Cluster-49988.108435
GO:0000049	tRNA binding	molecular_function	0.049252	1	44	77	68222	0		1	Cluster-49988.131960
GO:0006913	nucleocytoplasmic transport	biological_process	0.050086	2	44	555	68222	0		2	Cluster-49988.26361,Cluster-49988.143075
GO:0051169	nuclear transport	biological_process	0.05019	2	44	556	68222	0		2	Cluster-49988.143075,Cluster-49988.26361
GO:0005509	calcium ion binding	molecular_function	0.050287	4	44	1864	68222	2	Cluster-49988.124070,Cluster-49988.124853	2	Cluster-49988.135471,Cluster-49988.140627
GO:0016684	oxidoreductase activity, acting on peroxide as acceptor	molecular_function	0.050544	1	44	90	68222	1	Cluster-49988.129273	0
GO:0000940	condensed chromosome outer kinetochore	cellular_component	0.052328	2	44	537	68222	2	Cluster-49988.124853,Cluster-49988.124070	0
GO:0044454	nuclear chromosome part	cellular_component	0.054099	2	44	566	68222	2	Cluster-49988.124070,Cluster-49988.124853	0
GO:0007219	Notch signaling pathway	biological_process	0.054814	1	44	75	68222	0		1	Cluster-49988.143075
GO:0000777	condensed chromosome kinetochore	cellular_component	0.054895	2	44	553	68222	2	Cluster-49988.124070,Cluster-49988.124853	0
GO:0000779	condensed chromosome, centromeric region	cellular_component	0.054895	2	44	553	68222	2	Cluster-49988.124853,Cluster-49988.124070	0
GO:0007031	peroxisome organization	biological_process	0.055316	1	44	84	68222	1	Cluster-49988.141620	0
GO:0072509	divalent inorganic cation transmembrane transporter activity	molecular_function	0.05715	2	44	547	68222	0		2	Cluster-49988.135730,Cluster-49988.189196
GO:0004190	aspartic-type endopeptidase activity	molecular_function	0.059235	2	44	564	68222	1	Cluster-49988.119388	1	Cluster-49988.189196
GO:0070001	aspartic-type peptidase activity	molecular_function	0.059235	2	44	564	68222	1	Cluster-49988.119388	1	Cluster-49988.189196
GO:0007049	cell cycle	biological_process	0.059374	4	44	2215	68222	4	Cluster-49988.124070,Cluster-49988.126154,Cluster-49988.125991,Cluster-49988.124853	0
GO:0017038	protein import	biological_process	0.06028	2	44	591	68222	1	Cluster-49988.141620	1	Cluster-49988.26361
GO:1902589	single-organism organelle organization	biological_process	0.06064	4	44	2126	68222	4	Cluster-49988.124070,Cluster-49988.125991,Cluster-49988.124853,Cluster-49988.141620	0
GO:0005657	replication fork	cellular_component	0.060668	2	44	548	68222	2	Cluster-49988.126169,Cluster-49988.128004	0
GO:0000150	recombinase activity	molecular_function	0.061829	1	44	89	68222	0		1	Cluster-49988.131322
GO:0051168	nuclear export	biological_process	0.062893	1	44	98	68222	0		1	Cluster-49988.143075
GO:0005819	spindle	cellular_component	0.064181	2	44	607	68222	2	Cluster-49988.124070,Cluster-49988.124853	0
GO:0007166	cell surface receptor signaling pathway	biological_process	0.064553	2	44	559	68222	0		2	Cluster-49988.143075,Cluster-49988.108435
GO:0005218	intracellular ligand-gated calcium channel activity	molecular_function	0.064703	1	44	102	68222	0		1	Cluster-49988.189196
GO:0005219	ryanodine-sensitive calcium-release channel activity	molecular_function	0.064703	1	44	102	68222	0		1	Cluster-49988.189196
GO:0015278	calcium-release channel activity	molecular_function	0.064703	1	44	102	68222	0		1	Cluster-49988.189196
GO:0005217	intracellular ligand-gated ion channel activity	molecular_function	0.06511	1	44	103	68222	0		1	Cluster-49988.189196
GO:0005975	carbohydrate metabolic process	biological_process	0.065195	4	44	2200	68222	2	Cluster-49988.76928,Cluster-49988.113803	2	Cluster-49988.140339,Cluster-49988.135730
GO:0007010	cytoskeleton organization	biological_process	0.065371	3	44	1353	68222	3	Cluster-49988.124853,Cluster-49988.125991,Cluster-49988.124070	0
GO:1901700	response to oxygen-containing compound	biological_process	0.06765	1	44	104	68222	0		1	Cluster-49988.189196
GO:0005777	peroxisome	cellular_component	0.068058	1	44	106	68222	1	Cluster-49988.141620	0
GO:0042579	microbody	cellular_component	0.068058	1	44	106	68222	1	Cluster-49988.141620	0
GO:0019897	extrinsic component of plasma membrane	cellular_component	0.068139	1	44	87	68222	0		1	Cluster-49988.108435
GO:0071840	cellular component organization or biogenesis	biological_process	0.068824	9	44	7675	68222	7	Cluster-49988.76928,Cluster-49988.108598,Cluster-49988.124853,Cluster-49988.133190,Cluster-49988.124070,Cluster-49988.125991,Cluster-49988.141620	2	Cluster-49988.71211,Cluster-49988.108435
GO:0044743	intracellular protein transmembrane import	biological_process	0.069354	1	44	90	68222	1	Cluster-49988.141620	0
GO:0065002	intracellular protein transmembrane transport	biological_process	0.069354	1	44	90	68222	1	Cluster-49988.141620	0
GO:0006091	generation of precursor metabolites and energy	biological_process	0.069578	3	44	1429	68222	1	Cluster-49988.133190	2	Cluster-49988.108435,Cluster-49988.135471
GO:0007338	single fertilization	biological_process	0.070109	1	44	107	68222	1	Cluster-49988.125991	0
GO:0009566	fertilization	biological_process	0.070109	1	44	107	68222	1	Cluster-49988.125991	0
GO:0044260	cellular macromolecule metabolic process	biological_process	0.070919	18	44	18560	68222	11	Cluster-49988.113803,Cluster-49988.125991,Cluster-49988.124070,Cluster-49988.94945,Cluster-49988.119388,Cluster-49988.124853,Cluster-49988.128004,Cluster-49988.76928,Cluster-49988.126169,Cluster-49988.151151,Cluster-49988.126154	7	Cluster-49988.140339,Cluster-49988.124702,Cluster-49988.131960,Cluster-49988.111412,Cluster-49988.108435,Cluster-49988.189196,Cluster-49988.131322
GO:0044430	cytoskeletal part	cellular_component	0.071125	4	44	2096	68222	3	Cluster-49988.125991,Cluster-49988.124853,Cluster-49988.124070	1	Cluster-49988.143075
GO:0046527	glucosyltransferase activity	molecular_function	0.071135	1	44	108	68222	1	Cluster-49988.113803	0
GO:0000228	nuclear chromosome	cellular_component	0.071212	2	44	656	68222	2	Cluster-49988.124853,Cluster-49988.124070	0
GO:0006874	cellular calcium ion homeostasis	biological_process	0.071654	1	44	113	68222	0		1	Cluster-49988.189196
GO:0055074	calcium ion homeostasis	biological_process	0.071654	1	44	113	68222	0		1	Cluster-49988.189196
GO:0072503	cellular divalent inorganic cation homeostasis	biological_process	0.071654	1	44	113	68222	0		1	Cluster-49988.189196
GO:0072507	divalent inorganic cation homeostasis	biological_process	0.071654	1	44	113	68222	0		1	Cluster-49988.189196
GO:0006979	response to oxidative stress	biological_process	0.072103	1	44	119	68222	0		1	Cluster-49988.189196
GO:0000793	condensed chromosome	cellular_component	0.07224	2	44	654	68222	2	Cluster-49988.124853,Cluster-49988.124070	0
GO:0034660	ncRNA metabolic process	biological_process	0.072296	3	44	1360	68222	1	Cluster-49988.126169	2	Cluster-49988.131960,Cluster-49988.108435
GO:0007094	mitotic spindle assembly checkpoint	biological_process	0.0739	1	44	123	68222	1	Cluster-49988.125991	0
GO:0009895	negative regulation of catabolic process	biological_process	0.0739	1	44	123	68222	1	Cluster-49988.125991	0
GO:0031330	negative regulation of cellular catabolic process	biological_process	0.0739	1	44	123	68222	1	Cluster-49988.125991	0
GO:0031396	regulation of protein ubiquitination	biological_process	0.0739	1	44	123	68222	1	Cluster-49988.125991	0
GO:0031397	negative regulation of protein ubiquitination	biological_process	0.0739	1	44	123	68222	1	Cluster-49988.125991	0
GO:0031577	spindle checkpoint	biological_process	0.0739	1	44	123	68222	1	Cluster-49988.125991	0
GO:0032435	negative regulation of proteasomal ubiquitin-dependent protein catabolic process	biological_process	0.0739	1	44	123	68222	1	Cluster-49988.125991	0
GO:0033046	negative regulation of sister chromatid segregation	biological_process	0.0739	1	44	123	68222	1	Cluster-49988.125991	0
GO:0033048	negative regulation of mitotic sister chromatid segregation	biological_process	0.0739	1	44	123	68222	1	Cluster-49988.125991	0
GO:0042177	negative regulation of protein catabolic process	biological_process	0.0739	1	44	123	68222	1	Cluster-49988.125991	0
GO:0045839	negative regulation of mitotic nuclear division	biological_process	0.0739	1	44	123	68222	1	Cluster-49988.125991	0
GO:0045841	negative regulation of mitotic metaphase/anaphase transition	biological_process	0.0739	1	44	123	68222	1	Cluster-49988.125991	0
GO:0051340	regulation of ligase activity	biological_process	0.0739	1	44	123	68222	1	Cluster-49988.125991	0
GO:0051352	negative regulation of ligase activity	biological_process	0.0739	1	44	123	68222	1	Cluster-49988.125991	0
GO:0051436	negative regulation of ubiquitin-protein ligase activity involved in mitotic cell cycle	biological_process	0.0739	1	44	123	68222	1	Cluster-49988.125991	0
GO:0051438	regulation of ubiquitin-protein transferase activity	biological_process	0.0739	1	44	123	68222	1	Cluster-49988.125991	0
GO:0051439	regulation of ubiquitin-protein ligase activity involved in mitotic cell cycle	biological_process	0.0739	1	44	123	68222	1	Cluster-49988.125991	0
GO:0051444	negative regulation of ubiquitin-protein transferase activity	biological_process	0.0739	1	44	123	68222	1	Cluster-49988.125991	0
GO:0051985	negative regulation of chromosome segregation	biological_process	0.0739	1	44	123	68222	1	Cluster-49988.125991	0
GO:0071173	spindle assembly checkpoint	biological_process	0.0739	1	44	123	68222	1	Cluster-49988.125991	0
GO:0071174	mitotic spindle checkpoint	biological_process	0.0739	1	44	123	68222	1	Cluster-49988.125991	0
GO:1901799	negative regulation of proteasomal protein catabolic process	biological_process	0.0739	1	44	123	68222	1	Cluster-49988.125991	0
GO:1902100	negative regulation of metaphase/anaphase transition of cell cycle	biological_process	0.0739	1	44	123	68222	1	Cluster-49988.125991	0
GO:1903051	negative regulation of proteolysis involved in cellular protein catabolic process	biological_process	0.0739	1	44	123	68222	1	Cluster-49988.125991	0
GO:1903320	regulation of protein modification by small protein conjugation or removal	biological_process	0.0739	1	44	123	68222	1	Cluster-49988.125991	0
GO:1903321	negative regulation of protein modification by small protein conjugation or removal	biological_process	0.0739	1	44	123	68222	1	Cluster-49988.125991	0
GO:1903363	negative regulation of cellular protein catabolic process	biological_process	0.0739	1	44	123	68222	1	Cluster-49988.125991	0
GO:1904666	regulation of ubiquitin protein ligase activity	biological_process	0.0739	1	44	123	68222	1	Cluster-49988.125991	0
GO:1904667	negative regulation of ubiquitin protein ligase activity	biological_process	0.0739	1	44	123	68222	1	Cluster-49988.125991	0
GO:2000816	negative regulation of mitotic sister chromatid separation	biological_process	0.0739	1	44	123	68222	1	Cluster-49988.125991	0
GO:2001251	negative regulation of chromosome organization	biological_process	0.0739	1	44	123	68222	1	Cluster-49988.125991	0
GO:0000776	kinetochore	cellular_component	0.074953	2	44	687	68222	2	Cluster-49988.124070,Cluster-49988.124853	0
GO:1901605	alpha-amino acid metabolic process	biological_process	0.075747	4	44	2304	68222	2	Cluster-49988.151151,Cluster-49988.94945	2	Cluster-49988.140339,Cluster-49988.111412
GO:0009055	electron carrier activity	molecular_function	0.075759	2	44	701	68222	1	Cluster-49988.122831	1	Cluster-49988.108435
GO:0051784	negative regulation of nuclear division	biological_process	0.075825	1	44	128	68222	1	Cluster-49988.125991	0
GO:0007093	mitotic cell cycle checkpoint	biological_process	0.077477	1	44	130	68222	1	Cluster-49988.125991	0
GO:1901988	negative regulation of cell cycle phase transition	biological_process	0.078137	1	44	132	68222	1	Cluster-49988.125991	0
GO:1901991	negative regulation of mitotic cell cycle phase transition	biological_process	0.078137	1	44	132	68222	1	Cluster-49988.125991	0
GO:0080134	regulation of response to stress	biological_process	0.079453	1	44	122	68222	0		1	Cluster-49988.189196
GO:0090304	nucleic acid metabolic process	biological_process	0.079666	13	44	12375	68222	7	Cluster-49988.126169,Cluster-49988.125991,Cluster-49988.119388,Cluster-49988.124070,Cluster-49988.76928,Cluster-49988.128004,Cluster-49988.124853	6	Cluster-49988.131960,Cluster-49988.124702,Cluster-49988.140339,Cluster-49988.108435,Cluster-49988.131322,Cluster-49988.189196
GO:0015035	protein disulfide oxidoreductase activity	molecular_function	0.080102	1	44	149	68222	1	Cluster-49988.126154	0
GO:0015036	disulfide oxidoreductase activity	molecular_function	0.080102	1	44	149	68222	1	Cluster-49988.126154	0
GO:0070838	divalent metal ion transport	biological_process	0.080278	2	44	685	68222	0		2	Cluster-49988.135730,Cluster-49988.189196
GO:0003724	RNA helicase activity	molecular_function	0.080291	2	44	502	68222	1	Cluster-49988.126169	1	Cluster-49988.140339
GO:0000226	microtubule cytoskeleton organization	biological_process	0.080335	2	44	698	68222	2	Cluster-49988.124853,Cluster-49988.124070	0
GO:0005856	cytoskeleton	cellular_component	0.080523	4	44	2168	68222	3	Cluster-49988.124070,Cluster-49988.124853,Cluster-49988.125991	1	Cluster-49988.143075
GO:0022402	cell cycle process	biological_process	0.080696	3	44	1495	68222	3	Cluster-49988.124070,Cluster-49988.124853,Cluster-49988.125991	0
GO:0045861	negative regulation of proteolysis	biological_process	0.081275	1	44	142	68222	1	Cluster-49988.125991	0
GO:0045930	negative regulation of mitotic cell cycle	biological_process	0.081326	1	44	138	68222	1	Cluster-49988.125991	0
GO:0051782	negative regulation of cell division	biological_process	0.081441	1	44	136	68222	1	Cluster-49988.125991	0
GO:0044444	cytoplasmic part	cellular_component	0.082731	8	44	6929	68222	5	Cluster-49988.125991,Cluster-49988.141620,Cluster-49988.124070,Cluster-49988.126154,Cluster-49988.124853	3	Cluster-49988.140339,Cluster-49988.108435,Cluster-49988.131322
GO:0007091	metaphase/anaphase transition of mitotic cell cycle	biological_process	0.083078	1	44	142	68222	1	Cluster-49988.125991	0
GO:0010965	regulation of mitotic sister chromatid separation	biological_process	0.083078	1	44	142	68222	1	Cluster-49988.125991	0
GO:0030071	regulation of mitotic metaphase/anaphase transition	biological_process	0.083078	1	44	142	68222	1	Cluster-49988.125991	0
GO:0031145	anaphase-promoting complex-dependent proteasomal ubiquitin-dependent protein catabolic process	biological_process	0.083078	1	44	142	68222	1	Cluster-49988.125991	0
GO:0032434	regulation of proteasomal ubiquitin-dependent protein catabolic process	biological_process	0.083078	1	44	142	68222	1	Cluster-49988.125991	0
GO:0033044	regulation of chromosome organization	biological_process	0.083078	1	44	142	68222	1	Cluster-49988.125991	0
GO:0033045	regulation of sister chromatid segregation	biological_process	0.083078	1	44	142	68222	1	Cluster-49988.125991	0
GO:0033047	regulation of mitotic sister chromatid segregation	biological_process	0.083078	1	44	142	68222	1	Cluster-49988.125991	0
GO:0044784	metaphase/anaphase transition of cell cycle	biological_process	0.083078	1	44	142	68222	1	Cluster-49988.125991	0
GO:0051306	mitotic sister chromatid separation	biological_process	0.083078	1	44	142	68222	1	Cluster-49988.125991	0
GO:0051983	regulation of chromosome segregation	biological_process	0.083078	1	44	142	68222	1	Cluster-49988.125991	0
GO:1902099	regulation of metaphase/anaphase transition of cell cycle	biological_process	0.083078	1	44	142	68222	1	Cluster-49988.125991	0
GO:0061136	regulation of proteasomal protein catabolic process	biological_process	0.083831	1	44	144	68222	1	Cluster-49988.125991	0
GO:1903050	regulation of proteolysis involved in cellular protein catabolic process	biological_process	0.083831	1	44	144	68222	1	Cluster-49988.125991	0
GO:1903362	regulation of cellular protein catabolic process	biological_process	0.083831	1	44	144	68222	1	Cluster-49988.125991	0
GO:0072511	divalent inorganic cation transport	biological_process	0.083951	2	44	706	68222	0		2	Cluster-49988.189196,Cluster-49988.135730
GO:0051304	chromosome separation	biological_process	0.084409	1	44	144	68222	1	Cluster-49988.125991	0
GO:0032268	regulation of cellular protein metabolic process	biological_process	0.084678	2	44	753	68222	2	Cluster-49988.125991,Cluster-49988.126154	0
GO:0044446	intracellular organelle part	cellular_component	0.086159	9	44	7845	68222	5	Cluster-49988.124853,Cluster-49988.128004,Cluster-49988.124070,Cluster-49988.125991,Cluster-49988.126169	4	Cluster-49988.131322,Cluster-49988.108435,Cluster-49988.143075,Cluster-49988.140339
GO:0003896	DNA primase activity	molecular_function	0.086735	1	44	141	68222	1	Cluster-49988.128004	0
GO:0006873	cellular ion homeostasis	biological_process	0.086791	1	44	141	68222	0		1	Cluster-49988.189196
GO:0006875	cellular metal ion homeostasis	biological_process	0.086791	1	44	141	68222	0		1	Cluster-49988.189196
GO:0030003	cellular cation homeostasis	biological_process	0.086791	1	44	141	68222	0		1	Cluster-49988.189196
GO:0044423	virion part	cellular_component	0.086829	4	44	2505	68222	3	Cluster-49988.113803,Cluster-49988.125991,Cluster-49988.138360	1	Cluster-49988.124702
GO:0051246	regulation of protein metabolic process	biological_process	0.087125	2	44	767	68222	2	Cluster-49988.125991,Cluster-49988.126154	0
GO:0051348	negative regulation of transferase activity	biological_process	0.087178	1	44	143	68222	1	Cluster-49988.125991	0
GO:0043549	regulation of kinase activity	biological_process	0.087557	1	44	138	68222	1	Cluster-49988.126154	0
GO:0045859	regulation of protein kinase activity	biological_process	0.087557	1	44	138	68222	1	Cluster-49988.126154	0
GO:0000070	mitotic sister chromatid segregation	biological_process	0.088094	1	44	150	68222	1	Cluster-49988.125991	0
GO:0000819	sister chromatid segregation	biological_process	0.088094	1	44	150	68222	1	Cluster-49988.125991	0
GO:0007088	regulation of mitotic nuclear division	biological_process	0.08831	1	44	153	68222	1	Cluster-49988.125991	0
GO:0016903	oxidoreductase activity, acting on the aldehyde or oxo group of donors	molecular_function	0.088376	1	44	140	68222	1	Cluster-49988.122831	0
GO:0010948	negative regulation of cell cycle process	biological_process	0.08923	1	44	155	68222	1	Cluster-49988.125991	0
GO:0055082	cellular chemical homeostasis	biological_process	0.089724	1	44	146	68222	0		1	Cluster-49988.189196
GO:0006269	DNA replication, synthesis of RNA primer	biological_process	0.089745	1	44	145	68222	1	Cluster-49988.128004	0
GO:0055065	metal ion homeostasis	biological_process	0.089751	1	44	148	68222	0		1	Cluster-49988.189196
GO:0044422	organelle part	cellular_component	0.089918	9	44	7934	68222	5	Cluster-49988.124070,Cluster-49988.128004,Cluster-49988.124853,Cluster-49988.126169,Cluster-49988.125991	4	Cluster-49988.108435,Cluster-49988.131322,Cluster-49988.143075,Cluster-49988.140339
GO:0051783	regulation of nuclear division	biological_process	0.090206	1	44	158	68222	1	Cluster-49988.125991	0
GO:0031400	negative regulation of protein modification process	biological_process	0.090591	1	44	149	68222	1	Cluster-49988.125991	0
GO:0042176	regulation of protein catabolic process	biological_process	0.090888	1	44	157	68222	1	Cluster-49988.125991	0
GO:0005737	cytoplasm	cellular_component	0.092101	9	44	8293	68222	5	Cluster-49988.125991,Cluster-49988.141620,Cluster-49988.124070,Cluster-49988.126154,Cluster-49988.124853	4	Cluster-49988.131960,Cluster-49988.140339,Cluster-49988.108435,Cluster-49988.131322
GO:0044770	cell cycle phase transition	biological_process	0.092115	1	44	161	68222	1	Cluster-49988.125991	0
GO:0044772	mitotic cell cycle phase transition	biological_process	0.092115	1	44	161	68222	1	Cluster-49988.125991	0
GO:1901987	regulation of cell cycle phase transition	biological_process	0.092115	1	44	161	68222	1	Cluster-49988.125991	0
GO:1901990	regulation of mitotic cell cycle phase transition	biological_process	0.092115	1	44	161	68222	1	Cluster-49988.125991	0
GO:0071949	FAD binding	molecular_function	0.092369	1	44	123	68222	0		1	Cluster-49988.84622
GO:0008152	metabolic process	biological_process	0.093446	26	44	31164	68222	16	Cluster-49988.123418,Cluster-49988.133190,Cluster-49988.126154,Cluster-49988.129273,Cluster-49988.126169,Cluster-49988.181088,Cluster-49988.151151,Cluster-49988.122831,Cluster-49988.119388,Cluster-49988.94945,Cluster-49988.124070,Cluster-49988.76928,Cluster-49988.128004,Cluster-49988.124853,Cluster-49988.113803,Cluster-49988.125991	10	Cluster-49988.108435,Cluster-49988.131322,Cluster-49988.189196,Cluster-49988.135730,Cluster-49988.131960,Cluster-49988.111412,Cluster-49988.135471,Cluster-49988.84622,Cluster-49988.124702,Cluster-49988.140339
GO:0071806	protein transmembrane transport	biological_process	0.093977	1	44	128	68222	1	Cluster-49988.141620	0
GO:0044237	cellular metabolic process	biological_process	0.094772	22	44	25165	68222	12	Cluster-49988.151151,Cluster-49988.126169,Cluster-49988.126154,Cluster-49988.133190,Cluster-49988.125991,Cluster-49988.113803,Cluster-49988.76928,Cluster-49988.128004,Cluster-49988.124853,Cluster-49988.119388,Cluster-49988.124070,Cluster-49988.94945	10	Cluster-49988.111412,Cluster-49988.135730,Cluster-49988.131960,Cluster-49988.131322,Cluster-49988.189196,Cluster-49988.108435,Cluster-49988.84622,Cluster-49988.124702,Cluster-49988.140339,Cluster-49988.135471
GO:0022406	membrane docking	biological_process	0.095155	1	44	148	68222	1	Cluster-49988.141620	0
GO:0009451	RNA modification	biological_process	0.095349	2	44	709	68222	2	Cluster-49988.76928,Cluster-49988.126169	0
GO:0009878	nodule morphogenesis	biological_process	0.09567	1	44	166	68222	0		1	Cluster-49988.135418
GO:0009886	post-embryonic morphogenesis	biological_process	0.09567	1	44	166	68222	0		1	Cluster-49988.135418
GO:0044111	development involved in symbiotic interaction	biological_process	0.09567	1	44	166	68222	0		1	Cluster-49988.135418
GO:0000775	chromosome, centromeric region	cellular_component	0.096514	2	44	790	68222	2	Cluster-49988.124070,Cluster-49988.124853	0
GO:0072594	establishment of protein localization to organelle	biological_process	0.098707	2	44	746	68222	1	Cluster-49988.141620	1	Cluster-49988.26361
GO:0009791	post-embryonic development	biological_process	0.099394	1	44	175	68222	0		1	Cluster-49988.135418
GO:0043167	ion binding	molecular_function	0.099498	17	44	17225	68222	9	Cluster-49988.86494,Cluster-49988.124070,Cluster-49988.94945,Cluster-49988.76928,Cluster-49988.128004,Cluster-49988.124853,Cluster-49988.126169,Cluster-49988.181088,Cluster-49988.151151	8	Cluster-49988.135471,Cluster-49988.84622,Cluster-49988.140339,Cluster-49988.133657,Cluster-49988.135730,Cluster-49988.131960,Cluster-49988.135418,Cluster-49988.140627
GO:0001932	regulation of protein phosphorylation	biological_process	0.099648	1	44	161	68222	1	Cluster-49988.126154	0
GO:0050790	regulation of catalytic activity	biological_process	0.099994	2	44	690	68222	2	Cluster-49988.126154,Cluster-49988.125991	0
GO:0007409	axonogenesis	biological_process	0.10001	1	44	166	68222	0		1	Cluster-49988.71211
GO:0007411	axon guidance	biological_process	0.10001	1	44	166	68222	0		1	Cluster-49988.71211
GO:0048667	cell morphogenesis involved in neuron differentiation	biological_process	0.10001	1	44	166	68222	0		1	Cluster-49988.71211
GO:0048812	neuron projection morphogenesis	biological_process	0.10001	1	44	166	68222	0		1	Cluster-49988.71211
GO:0061564	axon development	biological_process	0.10001	1	44	166	68222	0		1	Cluster-49988.71211
GO:0097485	neuron projection guidance	biological_process	0.10001	1	44	166	68222	0		1	Cluster-49988.71211
GO:0005742	mitochondrial outer membrane translocase complex	cellular_component	0.10095	1	44	133	68222	0		1	Cluster-49988.131322
GO:0032040	small-subunit processome	cellular_component	0.10134	1	44	147	68222	0		1	Cluster-49988.108435
GO:0098687	chromosomal region	cellular_component	0.10214	2	44	819	68222	2	Cluster-49988.124070,Cluster-49988.124853	0
GO:0098799	outer mitochondrial membrane protein complex	cellular_component	0.10301	1	44	137	68222	0		1	Cluster-49988.131322
GO:0016055	Wnt signaling pathway	biological_process	0.10481	1	44	141	68222	0		1	Cluster-49988.108435
GO:0019012	virion	cellular_component	0.10513	4	44	2675	68222	3	Cluster-49988.113803,Cluster-49988.138360,Cluster-49988.125991	1	Cluster-49988.124702
GO:0019028	viral capsid	cellular_component	0.10516	3	44	1683	68222	2	Cluster-49988.113803,Cluster-49988.138360	1	Cluster-49988.124702
GO:0019013	viral nucleocapsid	cellular_component	0.10545	1	44	147	68222	0		1	Cluster-49988.124702
GO:0007346	regulation of mitotic cell cycle	biological_process	0.10621	1	44	185	68222	1	Cluster-49988.125991	0
GO:0016788	hydrolase activity, acting on ester bonds	molecular_function	0.1066	5	44	3509	68222	2	Cluster-49988.124070,Cluster-49988.124853	3	Cluster-49988.108435,Cluster-49988.111412,Cluster-49988.124702
GO:0019901	protein kinase binding	molecular_function	0.10662	1	44	177	68222	1	Cluster-49988.126154	0
GO:0046873	metal ion transmembrane transporter activity	molecular_function	0.10684	3	44	1684	68222	0		3	Cluster-49988.135730,Cluster-49988.133657,Cluster-49988.189196
GO:0010639	negative regulation of organelle organization	biological_process	0.10698	1	44	185	68222	1	Cluster-49988.125991	0
GO:0006118	obsolete electron transport	biological_process	0.10917	2	44	889	68222	2	Cluster-49988.122831,Cluster-49988.126154	0
GO:0030684	preribosome	cellular_component	0.10953	1	44	165	68222	0		1	Cluster-49988.108435
GO:0000904	cell morphogenesis involved in differentiation	biological_process	0.11006	1	44	180	68222	0		1	Cluster-49988.71211
GO:0042325	regulation of phosphorylation	biological_process	0.11012	1	44	174	68222	1	Cluster-49988.126154	0
GO:0050801	ion homeostasis	biological_process	0.11093	1	44	185	68222	0		1	Cluster-49988.189196
GO:0055080	cation homeostasis	biological_process	0.11093	1	44	185	68222	0		1	Cluster-49988.189196
GO:0098771	inorganic ion homeostasis	biological_process	0.11093	1	44	185	68222	0		1	Cluster-49988.189196
GO:0043086	negative regulation of catalytic activity	biological_process	0.11128	1	44	185	68222	1	Cluster-49988.125991	0
GO:0005262	calcium channel activity	molecular_function	0.11131	1	44	158	68222	0		1	Cluster-49988.189196
GO:0031175	neuron projection development	biological_process	0.11146	1	44	181	68222	0		1	Cluster-49988.71211
GO:0048666	neuron development	biological_process	0.11146	1	44	181	68222	0		1	Cluster-49988.71211
GO:0044092	negative regulation of molecular function	biological_process	0.11164	1	44	186	68222	1	Cluster-49988.125991	0
GO:0016746	transferase activity, transferring acyl groups	molecular_function	0.11318	2	44	828	68222	2	Cluster-49988.126154,Cluster-49988.123418	0
GO:0065009	regulation of molecular function	biological_process	0.11331	2	44	753	68222	2	Cluster-49988.125991,Cluster-49988.126154	0
GO:0016209	antioxidant activity	molecular_function	0.11358	1	44	201	68222	1	Cluster-49988.129273	0
GO:0043161	proteasome-mediated ubiquitin-dependent protein catabolic process	biological_process	0.11371	1	44	192	68222	1	Cluster-49988.125991	0
GO:0010498	proteasomal protein catabolic process	biological_process	0.11667	1	44	196	68222	1	Cluster-49988.125991	0
GO:0030182	neuron differentiation	biological_process	0.11674	1	44	188	68222	0		1	Cluster-49988.71211
GO:0048699	generation of neurons	biological_process	0.11674	1	44	188	68222	0		1	Cluster-49988.71211
GO:0033365	protein localization to organelle	biological_process	0.11778	2	44	844	68222	1	Cluster-49988.141620	1	Cluster-49988.26361
GO:0015085	calcium ion transmembrane transporter activity	molecular_function	0.11841	1	44	170	68222	0		1	Cluster-49988.189196
GO:0030162	regulation of proteolysis	biological_process	0.11904	1	44	202	68222	1	Cluster-49988.125991	0
GO:0019900	kinase binding	molecular_function	0.11963	1	44	196	68222	1	Cluster-49988.126154	0
GO:0022890	inorganic cation transmembrane transporter activity	molecular_function	0.12011	4	44	2835	68222	0		4	Cluster-49988.108435,Cluster-49988.135730,Cluster-49988.133657,Cluster-49988.189196
GO:0009877	nodulation	biological_process	0.12062	1	44	208	68222	0		1	Cluster-49988.135418
GO:0007275	multicellular organismal development	biological_process	0.12095	2	44	889	68222	0		2	Cluster-49988.135418,Cluster-49988.71211
GO:0016787	hydrolase activity	molecular_function	0.1212	12	44	11692	68222	5	Cluster-49988.126169,Cluster-49988.124853,Cluster-49988.138360,Cluster-49988.124070,Cluster-49988.119388	7	Cluster-49988.124702,Cluster-49988.140339,Cluster-49988.111412,Cluster-49988.135730,Cluster-49988.189196,Cluster-49988.108435,Cluster-49988.116834
GO:0022008	neurogenesis	biological_process	0.12123	1	44	196	68222	0		1	Cluster-49988.71211
GO:0000921	septin ring assembly	biological_process	0.12151	1	44	206	68222	1	Cluster-49988.125991	0
GO:0005940	septin ring	cellular_component	0.12151	1	44	206	68222	1	Cluster-49988.125991	0
GO:0031106	septin ring organization	biological_process	0.12151	1	44	206	68222	1	Cluster-49988.125991	0
GO:0032156	septin cytoskeleton	cellular_component	0.12151	1	44	206	68222	1	Cluster-49988.125991	0
GO:0032185	septin cytoskeleton organization	biological_process	0.12151	1	44	206	68222	1	Cluster-49988.125991	0
GO:1990234	transferase complex	cellular_component	0.12157	3	44	1703	68222	1	Cluster-49988.76928	2	Cluster-49988.135730,Cluster-49988.124702
GO:0008134	transcription factor binding	molecular_function	0.12199	2	44	780	68222	1	Cluster-49988.126169	1	Cluster-49988.140339
GO:0016043	cellular component organization	biological_process	0.12207	7	44	6042	68222	6	Cluster-49988.133190,Cluster-49988.124070,Cluster-49988.125991,Cluster-49988.141620,Cluster-49988.108598,Cluster-49988.124853	1	Cluster-49988.71211
GO:0019220	regulation of phosphate metabolic process	biological_process	0.12217	1	44	196	68222	1	Cluster-49988.126154	0
GO:0051174	regulation of phosphorus metabolic process	biological_process	0.12217	1	44	196	68222	1	Cluster-49988.126154	0
GO:0009309	amine biosynthetic process	biological_process	0.12299	1	44	176	68222	0		1	Cluster-49988.140339
GO:0042401	cellular biogenic amine biosynthetic process	biological_process	0.12299	1	44	176	68222	0		1	Cluster-49988.140339
GO:0048878	chemical homeostasis	biological_process	0.12341	1	44	209	68222	0		1	Cluster-49988.189196
GO:0005982	starch metabolic process	biological_process	0.12413	1	44	183	68222	1	Cluster-49988.113803	0
GO:0005985	sucrose metabolic process	biological_process	0.12413	1	44	183	68222	1	Cluster-49988.113803	0
GO:0051302	regulation of cell division	biological_process	0.1243	1	44	209	68222	1	Cluster-49988.125991	0
GO:0010564	regulation of cell cycle process	biological_process	0.12447	1	44	217	68222	1	Cluster-49988.125991	0
GO:0007399	nervous system development	biological_process	0.12474	1	44	201	68222	0		1	Cluster-49988.71211
GO:0051129	negative regulation of cellular component organization	biological_process	0.12522	1	44	208	68222	1	Cluster-49988.125991	0
GO:0032269	negative regulation of cellular protein metabolic process	biological_process	0.12551	1	44	203	68222	1	Cluster-49988.125991	0
GO:0051248	negative regulation of protein metabolic process	biological_process	0.12551	1	44	203	68222	1	Cluster-49988.125991	0
GO:0009378	four-way junction helicase activity	molecular_function	0.12635	1	44	168	68222	1	Cluster-49988.126169	0
GO:0009379	Holliday junction helicase complex	cellular_component	0.12635	1	44	168	68222	1	Cluster-49988.126169	0
GO:0048476	Holliday junction resolvase complex	cellular_component	0.12635	1	44	168	68222	1	Cluster-49988.126169	0
GO:0000075	cell cycle checkpoint	biological_process	0.12649	1	44	199	68222	1	Cluster-49988.125991	0
GO:0016773	phosphotransferase activity, alcohol group as acceptor	molecular_function	0.12667	4	44	2417	68222	2	Cluster-49988.76928,Cluster-49988.126169	2	Cluster-49988.140339,Cluster-49988.135730
GO:1901136	carbohydrate derivative catabolic process	biological_process	0.12725	1	44	206	68222	0		1	Cluster-49988.84622
GO:0033202	DNA helicase complex	cellular_component	0.12765	1	44	171	68222	1	Cluster-49988.126169	0
GO:0032990	cell part morphogenesis	biological_process	0.12768	1	44	212	68222	0		1	Cluster-49988.71211
GO:0048858	cell projection morphogenesis	biological_process	0.12768	1	44	212	68222	0		1	Cluster-49988.71211
GO:0005984	disaccharide metabolic process	biological_process	0.12874	1	44	191	68222	1	Cluster-49988.113803	0
GO:0006605	protein targeting	biological_process	0.12977	2	44	886	68222	1	Cluster-49988.141620	1	Cluster-49988.26361
GO:0004129	cytochrome-c oxidase activity	molecular_function	0.1299	1	44	192	68222	0		1	Cluster-49988.108435
GO:0006123	mitochondrial electron transport, cytochrome c to oxygen	biological_process	0.1299	1	44	192	68222	0		1	Cluster-49988.108435
GO:0016675	oxidoreductase activity, acting on a heme group of donors	molecular_function	0.1299	1	44	192	68222	0		1	Cluster-49988.108435
GO:0016676	oxidoreductase activity, acting on a heme group of donors, oxygen as acceptor	molecular_function	0.1299	1	44	192	68222	0		1	Cluster-49988.108435
GO:0045277	respiratory chain complex IV	cellular_component	0.1299	1	44	192	68222	0		1	Cluster-49988.108435
GO:0044272	sulfur compound biosynthetic process	biological_process	0.132	1	44	187	68222	1	Cluster-49988.126169	0
GO:0045786	negative regulation of cell cycle	biological_process	0.13289	1	44	196	68222	1	Cluster-49988.125991	0
GO:0044445	cytosolic part	cellular_component	0.13353	1	44	225	68222	1	Cluster-49988.126154	0
GO:0043531	ADP binding	molecular_function	0.134	1	44	178	68222	1	Cluster-49988.126169	0
GO:0005829	cytosol	cellular_component	0.13445	1	44	227	68222	1	Cluster-49988.126154	0
GO:0015002	heme-copper terminal oxidase activity	molecular_function	0.13649	1	44	204	68222	0		1	Cluster-49988.108435
GO:0016887	ATPase activity	molecular_function	0.13813	3	44	1543	68222	1	Cluster-49988.126169	2	Cluster-49988.140339,Cluster-49988.135730
GO:0046907	intracellular transport	biological_process	0.13996	4	44	2882	68222	1	Cluster-49988.141620	3	Cluster-49988.143075,Cluster-49988.26361,Cluster-49988.140339
GO:0006260	DNA replication	biological_process	0.14046	3	44	1902	68222	2	Cluster-49988.128004,Cluster-49988.119388	1	Cluster-49988.189196
GO:0098805	whole membrane	cellular_component	0.1432	2	44	1007	68222	0		2	Cluster-49988.131322,Cluster-49988.140339
GO:0034062	RNA polymerase activity	molecular_function	0.14327	2	44	972	68222	1	Cluster-49988.128004	1	Cluster-49988.124702
GO:0006364	rRNA processing	biological_process	0.14445	1	44	226	68222	0		1	Cluster-49988.108435
GO:0016072	rRNA metabolic process	biological_process	0.14445	1	44	226	68222	0		1	Cluster-49988.108435
GO:0016772	transferase activity, transferring phosphorus-containing groups	molecular_function	0.14652	6	44	4785	68222	3	Cluster-49988.126169,Cluster-49988.76928,Cluster-49988.128004	3	Cluster-49988.135730,Cluster-49988.140339,Cluster-49988.124702
GO:0016310	phosphorylation	biological_process	0.15003	4	44	2702	68222	2	Cluster-49988.76928,Cluster-49988.126154	2	Cluster-49988.108435,Cluster-49988.135730
GO:1902582	single-organism intracellular transport	biological_process	0.15041	3	44	1956	68222	1	Cluster-49988.141620	2	Cluster-49988.26361,Cluster-49988.140339
GO:0008408	3'-5' exonuclease activity	molecular_function	0.15072	1	44	200	68222	0		1	Cluster-49988.124702
GO:0006796	phosphate-containing compound metabolic process	biological_process	0.15139	6	44	4991	68222	2	Cluster-49988.76928,Cluster-49988.126154	4	Cluster-49988.84622,Cluster-49988.111412,Cluster-49988.135730,Cluster-49988.108435
GO:0003676	nucleic acid binding	molecular_function	0.15141	11	44	10873	68222	7	Cluster-49988.76928,Cluster-49988.124853,Cluster-49988.94945,Cluster-49988.124070,Cluster-49988.151151,Cluster-49988.86494,Cluster-49988.126169	4	Cluster-49988.131322,Cluster-49988.140339,Cluster-49988.124702,Cluster-49988.131960
GO:0043234	protein complex	cellular_component	0.15355	11	44	11351	68222	5	Cluster-49988.126169,Cluster-49988.124070,Cluster-49988.124853,Cluster-49988.76928,Cluster-49988.126154	6	Cluster-49988.135730,Cluster-49988.124702,Cluster-49988.140339,Cluster-49988.143075,Cluster-49988.108435,Cluster-49988.131322
GO:0008324	cation transmembrane transporter activity	molecular_function	0.15495	4	44	3128	68222	0		4	Cluster-49988.133657,Cluster-49988.189196,Cluster-49988.108435,Cluster-49988.135730
GO:0048468	cell development	biological_process	0.15613	1	44	247	68222	0		1	Cluster-49988.71211
GO:0006793	phosphorus metabolic process	biological_process	0.15619	6	44	5037	68222	2	Cluster-49988.76928,Cluster-49988.126154	4	Cluster-49988.108435,Cluster-49988.135730,Cluster-49988.111412,Cluster-49988.84622
GO:1902580	single-organism cellular localization	biological_process	0.15633	2	44	988	68222	1	Cluster-49988.141620	1	Cluster-49988.26361
GO:0008168	methyltransferase activity	molecular_function	0.15644	2	44	1073	68222	2	Cluster-49988.94945,Cluster-49988.151151	0
GO:0072528	pyrimidine-containing compound biosynthetic process	biological_process	0.15687	1	44	220	68222	1	Cluster-49988.126169	0
GO:0006073	cellular glucan metabolic process	biological_process	0.15802	1	44	238	68222	1	Cluster-49988.113803	0
GO:0044042	glucan metabolic process	biological_process	0.15802	1	44	238	68222	1	Cluster-49988.113803	0
GO:0007017	microtubule-based process	biological_process	0.15936	2	44	914	68222	2	Cluster-49988.124853,Cluster-49988.124070	0
GO:0043170	macromolecule metabolic process	biological_process	0.16317	18	44	20767	68222	11	Cluster-49988.113803,Cluster-49988.125991,Cluster-49988.124070,Cluster-49988.94945,Cluster-49988.119388,Cluster-49988.128004,Cluster-49988.124853,Cluster-49988.76928,Cluster-49988.126169,Cluster-49988.151151,Cluster-49988.126154	7	Cluster-49988.124702,Cluster-49988.140339,Cluster-49988.131960,Cluster-49988.111412,Cluster-49988.108435,Cluster-49988.131322,Cluster-49988.189196
GO:0006633	fatty acid biosynthetic process	biological_process	0.16591	1	44	270	68222	1	Cluster-49988.126154	0
GO:0030001	metal ion transport	biological_process	0.16606	3	44	2118	68222	0		3	Cluster-49988.189196,Cluster-49988.133657,Cluster-49988.135730
GO:0016741	transferase activity, transferring one-carbon groups	molecular_function	0.16658	2	44	1114	68222	2	Cluster-49988.94945,Cluster-49988.151151	0
GO:0004812	aminoacyl-tRNA ligase activity	molecular_function	0.16679	1	44	285	68222	0		1	Cluster-49988.131960
GO:0008138	protein tyrosine/serine/threonine phosphatase activity	molecular_function	0.16875	1	44	208	68222	0		1	Cluster-49988.111412
GO:0031981	nuclear lumen	cellular_component	0.16994	3	44	2145	68222	3	Cluster-49988.128004,Cluster-49988.124853,Cluster-49988.124070	0
GO:0043232	intracellular non-membrane-bounded organelle	cellular_component	0.17151	6	44	5489	68222	5	Cluster-49988.124070,Cluster-49988.126169,Cluster-49988.124853,Cluster-49988.128004,Cluster-49988.125991	1	Cluster-49988.143075
GO:0031966	mitochondrial membrane	cellular_component	0.1716	2	44	1077	68222	0		2	Cluster-49988.131322,Cluster-49988.108435
GO:0003968	RNA-directed RNA polymerase activity	molecular_function	0.1717	1	44	256	68222	0		1	Cluster-49988.124702
GO:0031379	RNA-directed RNA polymerase complex	cellular_component	0.1717	1	44	256	68222	0		1	Cluster-49988.124702
GO:0004386	helicase activity	molecular_function	0.1721	2	44	879	68222	1	Cluster-49988.126169	1	Cluster-49988.140339
GO:0006418	tRNA aminoacylation for protein translation	biological_process	0.17351	1	44	301	68222	0		1	Cluster-49988.131960
GO:0071822	protein complex subunit organization	biological_process	0.17393	3	44	2145	68222	3	Cluster-49988.124853,Cluster-49988.125991,Cluster-49988.124070	0
GO:0048731	system development	biological_process	0.17652	1	44	292	68222	0		1	Cluster-49988.71211
GO:0044702	single organism reproductive process	biological_process	0.17734	1	44	294	68222	1	Cluster-49988.125991	0
GO:0006725	cellular aromatic compound metabolic process	biological_process	0.17815	14	44	15748	68222	7	Cluster-49988.128004,Cluster-49988.124853,Cluster-49988.76928,Cluster-49988.124070,Cluster-49988.119388,Cluster-49988.125991,Cluster-49988.126169	7	Cluster-49988.131322,Cluster-49988.189196,Cluster-49988.108435,Cluster-49988.124702,Cluster-49988.140339,Cluster-49988.111412,Cluster-49988.131960
GO:0016875	ligase activity, forming carbon-oxygen bonds	molecular_function	0.17825	1	44	307	68222	0		1	Cluster-49988.131960
GO:0016876	ligase activity, forming aminoacyl-tRNA and related compounds	molecular_function	0.17825	1	44	307	68222	0		1	Cluster-49988.131960
GO:0000166	nucleotide binding	molecular_function	0.17941	8	44	7156	68222	4	Cluster-49988.94945,Cluster-49988.76928,Cluster-49988.126169,Cluster-49988.151151	4	Cluster-49988.135730,Cluster-49988.131960,Cluster-49988.140339,Cluster-49988.84622
GO:1901265	nucleoside phosphate binding	molecular_function	0.17941	8	44	7156	68222	4	Cluster-49988.94945,Cluster-49988.76928,Cluster-49988.126169,Cluster-49988.151151	4	Cluster-49988.131960,Cluster-49988.135730,Cluster-49988.84622,Cluster-49988.140339
GO:0034470	ncRNA processing	biological_process	0.17988	2	44	1049	68222	1	Cluster-49988.126169	1	Cluster-49988.108435
GO:0008194	UDP-glycosyltransferase activity	molecular_function	0.18004	1	44	298	68222	1	Cluster-49988.113803	0
GO:0006928	movement of cell or subcellular component	biological_process	0.18088	2	44	977	68222	1	Cluster-49988.125991	1	Cluster-49988.71211
GO:0005740	mitochondrial envelope	cellular_component	0.18151	2	44	1123	68222	0		2	Cluster-49988.131322,Cluster-49988.108435
GO:0012507	ER to Golgi transport vesicle membrane	cellular_component	0.18222	1	44	329	68222	0		1	Cluster-49988.140339
GO:0030127	COPII vesicle coat	cellular_component	0.18222	1	44	329	68222	0		1	Cluster-49988.140339
GO:0030134	ER to Golgi transport vesicle	cellular_component	0.18222	1	44	329	68222	0		1	Cluster-49988.140339
GO:0043038	amino acid activation	biological_process	0.18489	1	44	323	68222	0		1	Cluster-49988.131960
GO:0043039	tRNA aminoacylation	biological_process	0.18489	1	44	323	68222	0		1	Cluster-49988.131960
GO:0046434	organophosphate catabolic process	biological_process	0.18514	1	44	252	68222	0		1	Cluster-49988.84622
GO:0051287	NAD binding	molecular_function	0.18542	1	44	320	68222	0		1	Cluster-49988.84622
GO:0006560	proline metabolic process	biological_process	0.18661	1	44	316	68222	0		1	Cluster-49988.140339
GO:0043168	anion binding	molecular_function	0.18674	8	44	7176	68222	4	Cluster-49988.151151,Cluster-49988.126169,Cluster-49988.76928,Cluster-49988.94945	4	Cluster-49988.140339,Cluster-49988.84622,Cluster-49988.131960,Cluster-49988.135730
GO:0070013	intracellular organelle lumen	cellular_component	0.18708	3	44	2242	68222	3	Cluster-49988.128004,Cluster-49988.124853,Cluster-49988.124070	0
GO:0043233	organelle lumen	cellular_component	0.18718	3	44	2243	68222	3	Cluster-49988.124853,Cluster-49988.128004,Cluster-49988.124070	0
GO:0043228	non-membrane-bounded organelle	cellular_component	0.18766	6	44	5637	68222	5	Cluster-49988.124070,Cluster-49988.126169,Cluster-49988.124853,Cluster-49988.128004,Cluster-49988.125991	1	Cluster-49988.143075
GO:0044264	cellular polysaccharide metabolic process	biological_process	0.18791	1	44	300	68222	1	Cluster-49988.113803	0
GO:0040011	locomotion	biological_process	0.18883	2	44	1167	68222	1	Cluster-49988.125991	1	Cluster-49988.71211
GO:0009311	oligosaccharide metabolic process	biological_process	0.18928	1	44	291	68222	1	Cluster-49988.113803	0
GO:0031974	membrane-enclosed lumen	cellular_component	0.18979	3	44	2261	68222	3	Cluster-49988.124853,Cluster-49988.128004,Cluster-49988.124070	0
GO:0051649	establishment of localization in cell	biological_process	0.19079	4	44	3233	68222	1	Cluster-49988.141620	3	Cluster-49988.26361,Cluster-49988.140339,Cluster-49988.143075
GO:0006886	intracellular protein transport	biological_process	0.19393	3	44	2201	68222	1	Cluster-49988.141620	2	Cluster-49988.26361,Cluster-49988.140339
GO:0036094	small molecule binding	molecular_function	0.19453	8	44	7332	68222	4	Cluster-49988.94945,Cluster-49988.76928,Cluster-49988.126169,Cluster-49988.151151	4	Cluster-49988.131960,Cluster-49988.135730,Cluster-49988.84622,Cluster-49988.140339
GO:0070069	cytochrome complex	cellular_component	0.19537	1	44	315	68222	0		1	Cluster-49988.108435
GO:0007156	homophilic cell adhesion via plasma membrane adhesion molecules	biological_process	0.19597	1	44	207	68222	0		1	Cluster-49988.135471
GO:0006525	arginine metabolic process	biological_process	0.19646	1	44	332	68222	0		1	Cluster-49988.140339
GO:0006996	organelle organization	biological_process	0.19646	4	44	3378	68222	4	Cluster-49988.141620,Cluster-49988.124853,Cluster-49988.125991,Cluster-49988.124070	0
GO:0006816	calcium ion transport	biological_process	0.19712	1	44	324	68222	0		1	Cluster-49988.189196
GO:0005525	GTP binding	molecular_function	0.1982	3	44	2140	68222	2	Cluster-49988.151151,Cluster-49988.94945	1	Cluster-49988.135730
GO:0032561	guanyl ribonucleotide binding	molecular_function	0.19867	3	44	2144	68222	2	Cluster-49988.94945,Cluster-49988.151151	1	Cluster-49988.135730
GO:0006139	nucleobase-containing compound metabolic process	biological_process	0.19907	13	44	14669	68222	7	Cluster-49988.125991,Cluster-49988.126169,Cluster-49988.76928,Cluster-49988.128004,Cluster-49988.124853,Cluster-49988.119388,Cluster-49988.124070	6	Cluster-49988.124702,Cluster-49988.140339,Cluster-49988.131960,Cluster-49988.131322,Cluster-49988.189196,Cluster-49988.108435
GO:0006888	ER to Golgi vesicle-mediated transport	biological_process	0.19984	1	44	363	68222	0		1	Cluster-49988.140339
GO:0006464	cellular protein modification process	biological_process	0.20038	5	44	4108	68222	4	Cluster-49988.94945,Cluster-49988.125991,Cluster-49988.126154,Cluster-49988.151151	1	Cluster-49988.111412
GO:0036211	protein modification process	biological_process	0.20038	5	44	4108	68222	4	Cluster-49988.125991,Cluster-49988.151151,Cluster-49988.126154,Cluster-49988.94945	1	Cluster-49988.111412
GO:0051536	iron-sulfur cluster binding	molecular_function	0.20137	1	44	354	68222	1	Cluster-49988.122831	0
GO:0051540	metal cluster binding	molecular_function	0.20137	1	44	354	68222	1	Cluster-49988.122831	0
GO:0035639	purine ribonucleoside triphosphate binding	molecular_function	0.20198	7	44	6110	68222	4	Cluster-49988.126169,Cluster-49988.94945,Cluster-49988.76928,Cluster-49988.151151	3	Cluster-49988.131960,Cluster-49988.135730,Cluster-49988.140339
GO:0044429	mitochondrial part	cellular_component	0.2033	2	44	1208	68222	0		2	Cluster-49988.108435,Cluster-49988.131322
GO:0001883	purine nucleoside binding	molecular_function	0.20336	7	44	6124	68222	4	Cluster-49988.151151,Cluster-49988.76928,Cluster-49988.94945,Cluster-49988.126169	3	Cluster-49988.140339,Cluster-49988.131960,Cluster-49988.135730
GO:0032550	purine ribonucleoside binding	molecular_function	0.20336	7	44	6124	68222	4	Cluster-49988.94945,Cluster-49988.126169,Cluster-49988.151151,Cluster-49988.76928	3	Cluster-49988.131960,Cluster-49988.135730,Cluster-49988.140339
GO:0032549	ribonucleoside binding	molecular_function	0.20342	7	44	6125	68222	4	Cluster-49988.151151,Cluster-49988.76928,Cluster-49988.94945,Cluster-49988.126169	3	Cluster-49988.140339,Cluster-49988.135730,Cluster-49988.131960
GO:0032555	purine ribonucleotide binding	molecular_function	0.20362	7	44	6128	68222	4	Cluster-49988.126169,Cluster-49988.94945,Cluster-49988.151151,Cluster-49988.76928	3	Cluster-49988.131960,Cluster-49988.135730,Cluster-49988.140339
GO:0006310	DNA recombination	biological_process	0.20373	2	44	1147	68222	1	Cluster-49988.126169	1	Cluster-49988.131322
GO:0006399	tRNA metabolic process	biological_process	0.20381	2	44	1172	68222	1	Cluster-49988.126169	1	Cluster-49988.131960
GO:0019001	guanyl nucleotide binding	molecular_function	0.20413	3	44	2182	68222	2	Cluster-49988.94945,Cluster-49988.151151	1	Cluster-49988.135730
GO:0098742	cell-cell adhesion via plasma-membrane adhesion molecules	biological_process	0.20464	1	44	222	68222	0		1	Cluster-49988.135471
GO:0030658	transport vesicle membrane	cellular_component	0.20472	1	44	372	68222	0		1	Cluster-49988.140339
GO:0050660	flavin adenine dinucleotide binding	molecular_function	0.20509	1	44	319	68222	0		1	Cluster-49988.84622
GO:0098803	respiratory chain complex	cellular_component	0.20551	1	44	318	68222	0		1	Cluster-49988.108435
GO:0001882	nucleoside binding	molecular_function	0.20552	7	44	6149	68222	4	Cluster-49988.94945,Cluster-49988.126169,Cluster-49988.151151,Cluster-49988.76928	3	Cluster-49988.131960,Cluster-49988.135730,Cluster-49988.140339
GO:0004725	protein tyrosine phosphatase activity	molecular_function	0.20845	1	44	300	68222	0		1	Cluster-49988.111412
GO:0032553	ribonucleotide binding	molecular_function	0.20941	7	44	6182	68222	4	Cluster-49988.76928,Cluster-49988.151151,Cluster-49988.94945,Cluster-49988.126169	3	Cluster-49988.140339,Cluster-49988.135730,Cluster-49988.131960
GO:0030030	cell projection organization	biological_process	0.20948	1	44	346	68222	0		1	Cluster-49988.71211
GO:0098609	cell-cell adhesion	biological_process	0.21054	1	44	228	68222	0		1	Cluster-49988.135471
GO:0019725	cellular homeostasis	biological_process	0.21246	1	44	378	68222	0		1	Cluster-49988.189196
GO:0070469	respiratory chain	cellular_component	0.21273	1	44	327	68222	0		1	Cluster-49988.108435
GO:0031967	organelle envelope	cellular_component	0.21305	2	44	1248	68222	0		2	Cluster-49988.108435,Cluster-49988.131322
GO:0044424	intracellular part	cellular_component	0.21419	15	44	17939	68222	8	Cluster-49988.126169,Cluster-49988.141620,Cluster-49988.125991,Cluster-49988.124070,Cluster-49988.128004,Cluster-49988.124853,Cluster-49988.76928,Cluster-49988.126154	7	Cluster-49988.131960,Cluster-49988.124702,Cluster-49988.140339,Cluster-49988.143075,Cluster-49988.108435,Cluster-49988.131322,Cluster-49988.189196
GO:0003779	actin binding	molecular_function	0.2143	1	44	334	68222	1	Cluster-49988.133681	0
GO:0071944	cell periphery	cellular_component	0.21498	3	44	2261	68222	1	Cluster-49988.125991	2	Cluster-49988.189196,Cluster-49988.108435
GO:0006631	fatty acid metabolic process	biological_process	0.21554	1	44	356	68222	1	Cluster-49988.126154	0
GO:0019953	sexual reproduction	biological_process	0.21581	1	44	364	68222	1	Cluster-49988.125991	0
GO:0017076	purine nucleotide binding	molecular_function	0.21599	7	44	6274	68222	4	Cluster-49988.76928,Cluster-49988.151151,Cluster-49988.126169,Cluster-49988.94945	3	Cluster-49988.140339,Cluster-49988.131960,Cluster-49988.135730
GO:0043933	macromolecular complex subunit organization	biological_process	0.21802	3	44	2383	68222	3	Cluster-49988.125991,Cluster-49988.124853,Cluster-49988.124070	0
GO:0050896	response to stimulus	biological_process	0.21957	11	44	12192	68222	5	Cluster-49988.124853,Cluster-49988.76928,Cluster-49988.124070,Cluster-49988.113803,Cluster-49988.126169	6	Cluster-49988.71211,Cluster-49988.189196,Cluster-49988.108435,Cluster-49988.143075,Cluster-49988.135418,Cluster-49988.135730
GO:0044448	cell cortex part	cellular_component	0.21958	1	44	362	68222	1	Cluster-49988.125991	0
GO:0030120	vesicle coat	cellular_component	0.22023	1	44	403	68222	0		1	Cluster-49988.140339
GO:0030135	coated vesicle	cellular_component	0.22055	1	44	404	68222	0		1	Cluster-49988.140339
GO:0030662	coated vesicle membrane	cellular_component	0.22055	1	44	404	68222	0		1	Cluster-49988.140339
GO:0035556	intracellular signal transduction	biological_process	0.22152	3	44	2125	68222	2	Cluster-49988.113803,Cluster-49988.76928	1	Cluster-49988.135730
GO:1901360	organic cyclic compound metabolic process	biological_process	0.22209	14	44	16363	68222	7	Cluster-49988.128004,Cluster-49988.124853,Cluster-49988.76928,Cluster-49988.124070,Cluster-49988.119388,Cluster-49988.125991,Cluster-49988.126169	7	Cluster-49988.131322,Cluster-49988.189196,Cluster-49988.108435,Cluster-49988.124702,Cluster-49988.111412,Cluster-49988.140339,Cluster-49988.131960
GO:0044283	small molecule biosynthetic process	biological_process	0.22235	2	44	1363	68222	2	Cluster-49988.126169,Cluster-49988.126154	0
GO:0005976	polysaccharide metabolic process	biological_process	0.22363	1	44	350	68222	1	Cluster-49988.113803	0
GO:0030659	cytoplasmic vesicle membrane	cellular_component	0.2238	1	44	412	68222	0		1	Cluster-49988.140339
GO:0044703	multi-organism reproductive process	biological_process	0.22409	1	44	377	68222	1	Cluster-49988.125991	0
GO:0006935	chemotaxis	biological_process	0.22658	1	44	366	68222	0		1	Cluster-49988.71211
GO:0019899	enzyme binding	molecular_function	0.22694	1	44	357	68222	1	Cluster-49988.126154	0
GO:0006807	nitrogen compound metabolic process	biological_process	0.22811	16	44	19394	68222	9	Cluster-49988.151151,Cluster-49988.126169,Cluster-49988.76928,Cluster-49988.124853,Cluster-49988.128004,Cluster-49988.119388,Cluster-49988.124070,Cluster-49988.94945,Cluster-49988.125991	7	Cluster-49988.189196,Cluster-49988.131322,Cluster-49988.108435,Cluster-49988.111412,Cluster-49988.131960,Cluster-49988.140339,Cluster-49988.124702
GO:0005938	cell cortex	cellular_component	0.22887	1	44	376	68222	1	Cluster-49988.125991	0
GO:0042967	acyl-carrier-protein biosynthetic process	biological_process	0.23062	1	44	360	68222	1	Cluster-49988.126154	0
GO:0002949	tRNA threonylcarbamoyladenosine modification	biological_process	0.2312	1	44	315	68222	1	Cluster-49988.126169	0
GO:0070525	tRNA threonylcarbamoyladenosine metabolic process	biological_process	0.2312	1	44	315	68222	1	Cluster-49988.126169	0
GO:0043231	intracellular membrane-bounded organelle	cellular_component	0.23167	9	44	9927	68222	5	Cluster-49988.141620,Cluster-49988.125991,Cluster-49988.124070,Cluster-49988.124853,Cluster-49988.128004	4	Cluster-49988.140339,Cluster-49988.108435,Cluster-49988.189196,Cluster-49988.131322
GO:0012506	vesicle membrane	cellular_component	0.23272	1	44	433	68222	0		1	Cluster-49988.140339
GO:0042330	taxis	biological_process	0.23274	1	44	378	68222	0		1	Cluster-49988.71211
GO:0043227	membrane-bounded organelle	cellular_component	0.23285	9	44	9946	68222	5	Cluster-49988.125991,Cluster-49988.141620,Cluster-49988.128004,Cluster-49988.124853,Cluster-49988.124070	4	Cluster-49988.140339,Cluster-49988.131322,Cluster-49988.189196,Cluster-49988.108435
GO:1901564	organonitrogen compound metabolic process	biological_process	0.23356	8	44	8786	68222	3	Cluster-49988.126169,Cluster-49988.151151,Cluster-49988.94945	5	Cluster-49988.131960,Cluster-49988.124702,Cluster-49988.140339,Cluster-49988.111412,Cluster-49988.108435
GO:0097367	carbohydrate derivative binding	molecular_function	0.23473	7	44	6457	68222	4	Cluster-49988.126169,Cluster-49988.94945,Cluster-49988.76928,Cluster-49988.151151	3	Cluster-49988.131960,Cluster-49988.135730,Cluster-49988.140339
GO:0016831	carboxy-lyase activity	molecular_function	0.23519	1	44	390	68222	0		1	Cluster-49988.140339
GO:0004721	phosphoprotein phosphatase activity	molecular_function	0.23551	1	44	350	68222	0		1	Cluster-49988.111412
GO:0046872	metal ion binding	molecular_function	0.23575	10	44	10755	68222	5	Cluster-49988.124070,Cluster-49988.124853,Cluster-49988.128004,Cluster-49988.181088,Cluster-49988.86494	5	Cluster-49988.133657,Cluster-49988.135418,Cluster-49988.135471,Cluster-49988.140339,Cluster-49988.140627
GO:0007067	mitotic nuclear division	biological_process	0.23621	1	44	419	68222	1	Cluster-49988.125991	0
GO:0033043	regulation of organelle organization	biological_process	0.23677	1	44	420	68222	1	Cluster-49988.125991	0
GO:0031324	negative regulation of cellular metabolic process	biological_process	0.2375	1	44	384	68222	1	Cluster-49988.125991	0
GO:0072330	monocarboxylic acid biosynthetic process	biological_process	0.23753	1	44	399	68222	1	Cluster-49988.126154	0
GO:0030133	transport vesicle	cellular_component	0.23795	1	44	457	68222	0		1	Cluster-49988.140339
GO:0043169	cation binding	molecular_function	0.23926	10	44	10800	68222	5	Cluster-49988.181088,Cluster-49988.86494,Cluster-49988.124070,Cluster-49988.128004,Cluster-49988.124853	5	Cluster-49988.135471,Cluster-49988.135418,Cluster-49988.140339,Cluster-49988.140627,Cluster-49988.133657
GO:0016763	transferase activity, transferring pentosyl groups	molecular_function	0.24207	1	44	348	68222	1	Cluster-49988.123418	0
GO:0016070	RNA metabolic process	biological_process	0.24286	8	44	8423	68222	4	Cluster-49988.76928,Cluster-49988.128004,Cluster-49988.125991,Cluster-49988.126169	4	Cluster-49988.108435,Cluster-49988.124702,Cluster-49988.140339,Cluster-49988.131960
GO:0051641	cellular localization	biological_process	0.24405	4	44	3586	68222	1	Cluster-49988.141620	3	Cluster-49988.143075,Cluster-49988.26361,Cluster-49988.140339
GO:0031975	envelope	cellular_component	0.24414	2	44	1339	68222	0		2	Cluster-49988.131322,Cluster-49988.108435
GO:0016616	oxidoreductase activity, acting on the CH-OH group of donors, NAD or NADP as acceptor	molecular_function	0.24492	1	44	452	68222	0		1	Cluster-49988.84622
GO:0006470	protein dephosphorylation	biological_process	0.2459	1	44	372	68222	0		1	Cluster-49988.111412
GO:0022414	reproductive process	biological_process	0.24704	1	44	420	68222	1	Cluster-49988.125991	0
GO:0042775	mitochondrial ATP synthesis coupled electron transport	biological_process	0.24842	1	44	411	68222	0		1	Cluster-49988.108435
GO:0031514	motile cilium	cellular_component	0.25152	1	44	410	68222	1	Cluster-49988.125991	0
GO:0042254	ribosome biogenesis	biological_process	0.25192	2	44	1572	68222	1	Cluster-49988.76928	1	Cluster-49988.108435
GO:0010605	negative regulation of macromolecule metabolic process	biological_process	0.25215	1	44	414	68222	1	Cluster-49988.125991	0
GO:0044433	cytoplasmic vesicle part	cellular_component	0.25267	1	44	481	68222	0		1	Cluster-49988.140339
GO:0006511	ubiquitin-dependent protein catabolic process	biological_process	0.25368	1	44	434	68222	1	Cluster-49988.125991	0
GO:0006812	cation transport	biological_process	0.25402	4	44	3866	68222	0		4	Cluster-49988.135730,Cluster-49988.108435,Cluster-49988.189196,Cluster-49988.133657
GO:0009064	glutamine family amino acid metabolic process	biological_process	0.25415	1	44	430	68222	0		1	Cluster-49988.140339
GO:0006606	protein import into nucleus	biological_process	0.25531	1	44	457	68222	0		1	Cluster-49988.26361
GO:0034504	protein localization to nucleus	biological_process	0.25531	1	44	457	68222	0		1	Cluster-49988.26361
GO:0044744	protein targeting to nucleus	biological_process	0.25531	1	44	457	68222	0		1	Cluster-49988.26361
GO:0051170	nuclear import	biological_process	0.25531	1	44	457	68222	0		1	Cluster-49988.26361
GO:1902593	single-organism nuclear import	biological_process	0.25531	1	44	457	68222	0		1	Cluster-49988.26361
GO:0019941	modification-dependent protein catabolic process	biological_process	0.25557	1	44	436	68222	1	Cluster-49988.125991	0
GO:0043632	modification-dependent macromolecule catabolic process	biological_process	0.25557	1	44	436	68222	1	Cluster-49988.125991	0
GO:0016311	dephosphorylation	biological_process	0.25882	1	44	399	68222	0		1	Cluster-49988.111412
GO:0005741	mitochondrial outer membrane	cellular_component	0.25931	1	44	419	68222	0		1	Cluster-49988.131322
GO:0031968	organelle outer membrane	cellular_component	0.25963	1	44	420	68222	0		1	Cluster-49988.131322
GO:0005929	cilium	cellular_component	0.26039	1	44	431	68222	1	Cluster-49988.125991	0
GO:0004871	signal transducer activity	molecular_function	0.26063	3	44	2523	68222	2	Cluster-49988.76928,Cluster-49988.113803	1	Cluster-49988.135730
GO:0034613	cellular protein localization	biological_process	0.26093	3	44	2560	68222	1	Cluster-49988.141620	2	Cluster-49988.26361,Cluster-49988.140339
GO:0070727	cellular macromolecule localization	biological_process	0.26093	3	44	2560	68222	1	Cluster-49988.141620	2	Cluster-49988.140339,Cluster-49988.26361
GO:0080090	regulation of primary metabolic process	biological_process	0.26098	6	44	6015	68222	4	Cluster-49988.126154,Cluster-49988.76928,Cluster-49988.125991,Cluster-49988.126169	2	Cluster-49988.140339,Cluster-49988.135730
GO:0042221	response to chemical	biological_process	0.261	2	44	1312	68222	0		2	Cluster-49988.71211,Cluster-49988.189196
GO:0009110	vitamin biosynthetic process	biological_process	0.26144	1	44	468	68222	1	Cluster-49988.126169	0
GO:0042364	water-soluble vitamin biosynthetic process	biological_process	0.26144	1	44	468	68222	1	Cluster-49988.126169	0
GO:0016667	oxidoreductase activity, acting on a sulfur group of donors	molecular_function	0.26156	1	44	469	68222	1	Cluster-49988.126154	0
GO:0003678	DNA helicase activity	molecular_function	0.26223	1	44	397	68222	1	Cluster-49988.126169	0
GO:0022613	ribonucleoprotein complex biogenesis	biological_process	0.26411	2	44	1626	68222	1	Cluster-49988.76928	1	Cluster-49988.108435
GO:0042773	ATP synthesis coupled electron transport	biological_process	0.26436	1	44	440	68222	0		1	Cluster-49988.108435
GO:0009892	negative regulation of metabolic process	biological_process	0.26484	1	44	435	68222	1	Cluster-49988.125991	0
GO:0032991	macromolecular complex	cellular_component	0.26738	11	44	13025	68222	5	Cluster-49988.124070,Cluster-49988.124853,Cluster-49988.126154,Cluster-49988.76928,Cluster-49988.126169	6	Cluster-49988.108435,Cluster-49988.131322,Cluster-49988.135730,Cluster-49988.140339,Cluster-49988.124702,Cluster-49988.143075
GO:0044257	cellular protein catabolic process	biological_process	0.26772	1	44	472	68222	1	Cluster-49988.125991	0
GO:0051603	proteolysis involved in cellular protein catabolic process	biological_process	0.26772	1	44	472	68222	1	Cluster-49988.125991	0
GO:0009059	macromolecule biosynthetic process	biological_process	0.26859	9	44	10269	68222	5	Cluster-49988.128004,Cluster-49988.126154,Cluster-49988.119388,Cluster-49988.125991,Cluster-49988.126169	4	Cluster-49988.189196,Cluster-49988.124702,Cluster-49988.140339,Cluster-49988.131960
GO:0030880	RNA polymerase complex	cellular_component	0.26933	1	44	449	68222	0		1	Cluster-49988.124702
GO:0006790	sulfur compound metabolic process	biological_process	0.27105	1	44	464	68222	1	Cluster-49988.126169	0
GO:0015276	ligand-gated ion channel activity	molecular_function	0.27383	1	44	482	68222	0		1	Cluster-49988.189196
GO:0022834	ligand-gated channel activity	molecular_function	0.27383	1	44	482	68222	0		1	Cluster-49988.189196
GO:0044428	nuclear part	cellular_component	0.27435	3	44	2720	68222	3	Cluster-49988.128004,Cluster-49988.124853,Cluster-49988.124070	0
GO:0044262	cellular carbohydrate metabolic process	biological_process	0.2769	1	44	478	68222	1	Cluster-49988.113803	0
GO:0015630	microtubule cytoskeleton	cellular_component	0.27889	2	44	1375	68222	2	Cluster-49988.124070,Cluster-49988.124853	0
GO:0016830	carbon-carbon lyase activity	molecular_function	0.27894	1	44	475	68222	0		1	Cluster-49988.140339
GO:0031090	organelle membrane	cellular_component	0.27913	3	44	2750	68222	0		3	Cluster-49988.131322,Cluster-49988.140339,Cluster-49988.108435
GO:0030154	cell differentiation	biological_process	0.28488	1	44	478	68222	0		1	Cluster-49988.71211
GO:0030163	protein catabolic process	biological_process	0.28672	1	44	508	68222	1	Cluster-49988.125991	0
GO:0016614	oxidoreductase activity, acting on CH-OH group of donors	molecular_function	0.28845	1	44	535	68222	0		1	Cluster-49988.84622
GO:0043229	intracellular organelle	cellular_component	0.28877	11	44	13258	68222	6	Cluster-49988.141620,Cluster-49988.125991,Cluster-49988.126169,Cluster-49988.128004,Cluster-49988.124853,Cluster-49988.124070	5	Cluster-49988.140339,Cluster-49988.143075,Cluster-49988.131322,Cluster-49988.189196,Cluster-49988.108435
GO:0070925	organelle assembly	biological_process	0.28897	1	44	555	68222	1	Cluster-49988.125991	0
GO:0046483	heterocycle metabolic process	biological_process	0.29347	13	44	15902	68222	7	Cluster-49988.126169,Cluster-49988.125991,Cluster-49988.119388,Cluster-49988.124070,Cluster-49988.76928,Cluster-49988.128004,Cluster-49988.124853	6	Cluster-49988.131960,Cluster-49988.124702,Cluster-49988.140339,Cluster-49988.108435,Cluster-49988.131322,Cluster-49988.189196
GO:0098813	nuclear chromosome segregation	biological_process	0.29376	1	44	515	68222	1	Cluster-49988.125991	0
GO:0020037	heme binding	molecular_function	0.29388	1	44	516	68222	1	Cluster-49988.181088	0
GO:0009987	cellular process	biological_process	0.29597	28	44	38003	68222	14	Cluster-49988.151151,Cluster-49988.141620,Cluster-49988.126169,Cluster-49988.126154,Cluster-49988.133190,Cluster-49988.125991,Cluster-49988.113803,Cluster-49988.76928,Cluster-49988.128004,Cluster-49988.124853,Cluster-49988.108598,Cluster-49988.119388,Cluster-49988.94945,Cluster-49988.124070	14	Cluster-49988.111412,Cluster-49988.135730,Cluster-49988.131960,Cluster-49988.131322,Cluster-49988.189196,Cluster-49988.108435,Cluster-49988.84622,Cluster-49988.143075,Cluster-49988.124702,Cluster-49988.32117,Cluster-49988.140339,Cluster-49988.135471,Cluster-49988.71211,Cluster-49988.133657
GO:0033036	macromolecule localization	biological_process	0.29709	4	44	3986	68222	2	Cluster-49988.141620,Cluster-49988.125991	2	Cluster-49988.26361,Cluster-49988.140339
GO:0005622	intracellular	cellular_component	0.29861	15	44	19187	68222	8	Cluster-49988.126169,Cluster-49988.141620,Cluster-49988.125991,Cluster-49988.124070,Cluster-49988.124853,Cluster-49988.128004,Cluster-49988.126154,Cluster-49988.76928	7	Cluster-49988.131960,Cluster-49988.140339,Cluster-49988.124702,Cluster-49988.143075,Cluster-49988.108435,Cluster-49988.189196,Cluster-49988.131322
GO:0000280	nuclear division	biological_process	0.2989	1	44	550	68222	1	Cluster-49988.125991	0
GO:0015631	tubulin binding	molecular_function	0.30061	1	44	483	68222	0		1	Cluster-49988.143075
GO:0016747	transferase activity, transferring acyl groups other than amino-acyl groups	molecular_function	0.3018	1	44	501	68222	1	Cluster-49988.126154	0
GO:0031329	regulation of cellular catabolic process	biological_process	0.30188	1	44	586	68222	1	Cluster-49988.125991	0
GO:0005739	mitochondrion	cellular_component	0.30238	2	44	1618	68222	0		2	Cluster-49988.131322,Cluster-49988.108435
GO:0045298	tubulin complex	cellular_component	0.30352	1	44	490	68222	0		1	Cluster-49988.143075
GO:0006570	tyrosine metabolic process	biological_process	0.30603	1	44	490	68222	0		1	Cluster-49988.111412
GO:0009894	regulation of catabolic process	biological_process	0.30729	1	44	599	68222	1	Cluster-49988.125991	0
GO:0006576	cellular biogenic amine metabolic process	biological_process	0.30756	1	44	514	68222	0		1	Cluster-49988.140339
GO:0044106	cellular amine metabolic process	biological_process	0.30756	1	44	514	68222	0		1	Cluster-49988.140339
GO:0015031	protein transport	biological_process	0.31011	3	44	2814	68222	1	Cluster-49988.141620	2	Cluster-49988.26361,Cluster-49988.140339
GO:0005506	iron ion binding	molecular_function	0.31012	1	44	557	68222	1	Cluster-49988.181088	0
GO:0046906	tetrapyrrole binding	molecular_function	0.31367	1	44	558	68222	1	Cluster-49988.181088	0
GO:0048285	organelle fission	biological_process	0.31542	1	44	591	68222	1	Cluster-49988.125991	0
GO:1901363	heterocyclic compound binding	molecular_function	0.3156	14	44	16741	68222	8	Cluster-49988.124070,Cluster-49988.94945,Cluster-49988.76928,Cluster-49988.124853,Cluster-49988.126169,Cluster-49988.181088,Cluster-49988.151151,Cluster-49988.86494	6	Cluster-49988.131322,Cluster-49988.131960,Cluster-49988.135730,Cluster-49988.84622,Cluster-49988.140339,Cluster-49988.124702
GO:0097159	organic cyclic compound binding	molecular_function	0.3157	14	44	16743	68222	8	Cluster-49988.124853,Cluster-49988.76928,Cluster-49988.124070,Cluster-49988.94945,Cluster-49988.86494,Cluster-49988.151151,Cluster-49988.181088,Cluster-49988.126169	6	Cluster-49988.131322,Cluster-49988.124702,Cluster-49988.140339,Cluster-49988.84622,Cluster-49988.135730,Cluster-49988.131960
GO:0043226	organelle	cellular_component	0.3164	11	44	13523	68222	6	Cluster-49988.141620,Cluster-49988.125991,Cluster-49988.126169,Cluster-49988.124853,Cluster-49988.128004,Cluster-49988.124070	5	Cluster-49988.140339,Cluster-49988.143075,Cluster-49988.189196,Cluster-49988.131322,Cluster-49988.108435
GO:0006400	tRNA modification	biological_process	0.32062	1	44	493	68222	1	Cluster-49988.126169	0
GO:0015075	ion transmembrane transporter activity	molecular_function	0.32113	4	44	4155	68222	0		4	Cluster-49988.108435,Cluster-49988.135730,Cluster-49988.133657,Cluster-49988.189196
GO:0005886	plasma membrane	cellular_component	0.32185	2	44	1652	68222	0		2	Cluster-49988.189196,Cluster-49988.108435
GO:0044765	single-organism transport	biological_process	0.32275	8	44	9476	68222	2	Cluster-49988.141620,Cluster-49988.125991	6	Cluster-49988.108435,Cluster-49988.26361,Cluster-49988.133657,Cluster-49988.189196,Cluster-49988.135730,Cluster-49988.140339
GO:0022904	respiratory electron transport chain	biological_process	0.32282	1	44	552	68222	0		1	Cluster-49988.108435
GO:0006119	oxidative phosphorylation	biological_process	0.32494	1	44	580	68222	0		1	Cluster-49988.108435
GO:0030117	membrane coat	cellular_component	0.32594	1	44	572	68222	0		1	Cluster-49988.140339
GO:0048475	coated membrane	cellular_component	0.32594	1	44	572	68222	0		1	Cluster-49988.140339
GO:0045184	establishment of protein localization	biological_process	0.32605	3	44	2900	68222	1	Cluster-49988.141620	2	Cluster-49988.26361,Cluster-49988.140339
GO:0016779	nucleotidyltransferase activity	molecular_function	0.32628	2	44	1682	68222	1	Cluster-49988.128004	1	Cluster-49988.124702
GO:0044425	membrane part	cellular_component	0.32676	11	44	14053	68222	4	Cluster-49988.125991,Cluster-49988.141620,Cluster-49988.133190,Cluster-49988.119388	7	Cluster-49988.140339,Cluster-49988.135730,Cluster-49988.135471,Cluster-49988.189196,Cluster-49988.131322,Cluster-49988.133657,Cluster-49988.108435
GO:0042592	homeostatic process	biological_process	0.33034	1	44	610	68222	0		1	Cluster-49988.189196
GO:0060089	molecular transducer activity	molecular_function	0.33516	3	44	2944	68222	2	Cluster-49988.76928,Cluster-49988.113803	1	Cluster-49988.135730
GO:0004252	serine-type endopeptidase activity	molecular_function	0.33569	1	44	582	68222	0		1	Cluster-49988.189196
GO:0009308	amine metabolic process	biological_process	0.33793	1	44	568	68222	0		1	Cluster-49988.140339
GO:0016705	oxidoreductase activity, acting on paired donors, with incorporation or reduction of molecular oxygen	molecular_function	0.34462	1	44	599	68222	1	Cluster-49988.181088	0
GO:0044267	cellular protein metabolic process	biological_process	0.34472	6	44	6792	68222	4	Cluster-49988.94945,Cluster-49988.125991,Cluster-49988.151151,Cluster-49988.126154	2	Cluster-49988.131960,Cluster-49988.111412
GO:1902578	single-organism localization	biological_process	0.34942	8	44	9714	68222	2	Cluster-49988.141620,Cluster-49988.125991	6	Cluster-49988.135730,Cluster-49988.140339,Cluster-49988.108435,Cluster-49988.26361,Cluster-49988.133657,Cluster-49988.189196
GO:0016301	kinase activity	molecular_function	0.35064	3	44	2676	68222	2	Cluster-49988.126169,Cluster-49988.76928	1	Cluster-49988.135730
GO:0071704	organic substance metabolic process	biological_process	0.35111	20	44	26655	68222	11	Cluster-49988.126169,Cluster-49988.151151,Cluster-49988.126154,Cluster-49988.113803,Cluster-49988.125991,Cluster-49988.119388,Cluster-49988.94945,Cluster-49988.124070,Cluster-49988.76928,Cluster-49988.124853,Cluster-49988.128004	9	Cluster-49988.131960,Cluster-49988.135730,Cluster-49988.111412,Cluster-49988.108435,Cluster-49988.189196,Cluster-49988.131322,Cluster-49988.84622,Cluster-49988.140339,Cluster-49988.124702
GO:0098798	mitochondrial protein complex	cellular_component	0.35338	1	44	625	68222	0		1	Cluster-49988.131322
GO:0044238	primary metabolic process	biological_process	0.35374	19	44	25247	68222	11	Cluster-49988.126154,Cluster-49988.151151,Cluster-49988.126169,Cluster-49988.76928,Cluster-49988.128004,Cluster-49988.124853,Cluster-49988.119388,Cluster-49988.94945,Cluster-49988.124070,Cluster-49988.125991,Cluster-49988.113803	8	Cluster-49988.131322,Cluster-49988.189196,Cluster-49988.108435,Cluster-49988.111412,Cluster-49988.135730,Cluster-49988.131960,Cluster-49988.124702,Cluster-49988.140339
GO:0005743	mitochondrial inner membrane	cellular_component	0.3539	1	44	639	68222	0		1	Cluster-49988.108435
GO:0071702	organic substance transport	biological_process	0.35592	4	44	4385	68222	2	Cluster-49988.125991,Cluster-49988.141620	2	Cluster-49988.26361,Cluster-49988.140339
GO:0048870	cell motility	biological_process	0.35627	1	44	623	68222	1	Cluster-49988.125991	0
GO:0051674	localization of cell	biological_process	0.35627	1	44	623	68222	1	Cluster-49988.125991	0
GO:0009072	aromatic amino acid family metabolic process	biological_process	0.35633	1	44	612	68222	0		1	Cluster-49988.111412
GO:0016023	cytoplasmic membrane-bounded vesicle	cellular_component	0.36104	1	44	713	68222	0		1	Cluster-49988.140339
GO:0030529	ribonucleoprotein complex	cellular_component	0.36317	2	44	2065	68222	1	Cluster-49988.76928	1	Cluster-49988.108435
GO:0019866	organelle inner membrane	cellular_component	0.36354	1	44	660	68222	0		1	Cluster-49988.108435
GO:0038023	signaling receptor activity	molecular_function	0.36506	2	44	1805	68222	1	Cluster-49988.76928	1	Cluster-49988.135730
GO:0022891	substrate-specific transmembrane transporter activity	molecular_function	0.36639	4	44	4439	68222	0		4	Cluster-49988.133657,Cluster-49988.189196,Cluster-49988.108435,Cluster-49988.135730
GO:0048583	regulation of response to stimulus	biological_process	0.36639	1	44	589	68222	0		1	Cluster-49988.189196
GO:0044455	mitochondrial membrane part	cellular_component	0.36721	1	44	657	68222	0		1	Cluster-49988.131322
GO:0006869	lipid transport	biological_process	0.36784	1	44	646	68222	1	Cluster-49988.125991	0
GO:0031988	membrane-bounded vesicle	cellular_component	0.36871	1	44	735	68222	0		1	Cluster-49988.140339
GO:0048523	negative regulation of cellular process	biological_process	0.37642	1	44	633	68222	1	Cluster-49988.125991	0
GO:0007059	chromosome segregation	biological_process	0.37693	1	44	669	68222	1	Cluster-49988.125991	0
GO:0051128	regulation of cellular component organization	biological_process	0.37819	1	44	719	68222	1	Cluster-49988.125991	0
GO:0008104	protein localization	biological_process	0.37845	3	44	3164	68222	1	Cluster-49988.141620	2	Cluster-49988.26361,Cluster-49988.140339
GO:0006396	RNA processing	biological_process	0.37887	2	44	1874	68222	1	Cluster-49988.126169	1	Cluster-49988.108435
GO:0019222	regulation of metabolic process	biological_process	0.38115	6	44	6889	68222	4	Cluster-49988.126169,Cluster-49988.126154,Cluster-49988.76928,Cluster-49988.125991	2	Cluster-49988.135730,Cluster-49988.140339
GO:0005634	nucleus	cellular_component	0.38135	5	44	5812	68222	4	Cluster-49988.124070,Cluster-49988.128004,Cluster-49988.124853,Cluster-49988.125991	1	Cluster-49988.189196
GO:0003899	DNA-directed RNA polymerase activity	molecular_function	0.38198	1	44	716	68222	1	Cluster-49988.128004	0
GO:0010876	lipid localization	biological_process	0.38213	1	44	676	68222	1	Cluster-49988.125991	0
GO:0016758	transferase activity, transferring hexosyl groups	molecular_function	0.3823	1	44	698	68222	1	Cluster-49988.113803	0
GO:0031410	cytoplasmic vesicle	cellular_component	0.38465	1	44	781	68222	0		1	Cluster-49988.140339
GO:0044707	single-multicellular organism process	biological_process	0.38528	2	44	2019	68222	0		2	Cluster-49988.135418,Cluster-49988.71211
GO:0005524	ATP binding	molecular_function	0.38557	5	44	4937	68222	2	Cluster-49988.126169,Cluster-49988.76928	3	Cluster-49988.135730,Cluster-49988.131960,Cluster-49988.140339
GO:0032559	adenyl ribonucleotide binding	molecular_function	0.38753	5	44	4951	68222	2	Cluster-49988.76928,Cluster-49988.126169	3	Cluster-49988.140339,Cluster-49988.131960,Cluster-49988.135730
GO:0005261	cation channel activity	molecular_function	0.38811	1	44	675	68222	0		1	Cluster-49988.189196
GO:0010941	regulation of cell death	biological_process	0.3901	1	44	656	68222	0		1	Cluster-49988.32117
GO:0042981	regulation of apoptotic process	biological_process	0.3901	1	44	656	68222	0		1	Cluster-49988.32117
GO:0043067	regulation of programmed cell death	biological_process	0.3901	1	44	656	68222	0		1	Cluster-49988.32117
GO:0008233	peptidase activity	molecular_function	0.3907	3	44	3245	68222	2	Cluster-49988.138360,Cluster-49988.119388	1	Cluster-49988.189196
GO:0022836	gated channel activity	molecular_function	0.39138	1	44	721	68222	0		1	Cluster-49988.189196
GO:0034645	cellular macromolecule biosynthetic process	biological_process	0.39186	8	44	10081	68222	5	Cluster-49988.126154,Cluster-49988.128004,Cluster-49988.119388,Cluster-49988.125991,Cluster-49988.126169	3	Cluster-49988.189196,Cluster-49988.140339,Cluster-49988.131960
GO:0031982	vesicle	cellular_component	0.39205	1	44	803	68222	0		1	Cluster-49988.140339
GO:0042995	cell projection	cellular_component	0.39437	1	44	700	68222	1	Cluster-49988.125991	0
GO:0098588	bounding membrane of organelle	cellular_component	0.39919	2	44	2038	68222	0		2	Cluster-49988.131322,Cluster-49988.140339
GO:0016567	protein ubiquitination	biological_process	0.40075	1	44	642	68222	1	Cluster-49988.125991	0
GO:0005730	nucleolus	cellular_component	0.40116	1	44	761	68222	1	Cluster-49988.128004	0
GO:0030554	adenyl nucleotide binding	molecular_function	0.40224	5	44	5073	68222	2	Cluster-49988.76928,Cluster-49988.126169	3	Cluster-49988.140339,Cluster-49988.135730,Cluster-49988.131960
GO:0098797	plasma membrane protein complex	cellular_component	0.40602	1	44	735	68222	0		1	Cluster-49988.108435
GO:0016874	ligase activity	molecular_function	0.40737	1	44	787	68222	0		1	Cluster-49988.131960
GO:0032446	protein modification by small protein conjugation	biological_process	0.40737	1	44	658	68222	1	Cluster-49988.125991	0
GO:0048519	negative regulation of biological process	biological_process	0.41083	1	44	725	68222	1	Cluster-49988.125991	0
GO:0045333	cellular respiration	biological_process	0.41129	1	44	782	68222	0		1	Cluster-49988.108435
GO:0051301	cell division	biological_process	0.41143	1	44	786	68222	1	Cluster-49988.125991	0
GO:0034641	cellular nitrogen compound metabolic process	biological_process	0.41249	13	44	17437	68222	7	Cluster-49988.126169,Cluster-49988.125991,Cluster-49988.119388,Cluster-49988.124070,Cluster-49988.76928,Cluster-49988.124853,Cluster-49988.128004	6	Cluster-49988.131960,Cluster-49988.140339,Cluster-49988.124702,Cluster-49988.108435,Cluster-49988.189196,Cluster-49988.131322
GO:0006915	apoptotic process	biological_process	0.41993	1	44	735	68222	0		1	Cluster-49988.32117
GO:0012501	programmed cell death	biological_process	0.41993	1	44	735	68222	0		1	Cluster-49988.32117
GO:0022892	substrate-specific transporter activity	molecular_function	0.4208	4	44	4755	68222	0		4	Cluster-49988.135730,Cluster-49988.108435,Cluster-49988.189196,Cluster-49988.133657
GO:0008219	cell death	biological_process	0.42402	1	44	746	68222	0		1	Cluster-49988.32117
GO:0016265	death	biological_process	0.42402	1	44	746	68222	0		1	Cluster-49988.32117
GO:0015980	energy derivation by oxidation of organic compounds	biological_process	0.42434	1	44	812	68222	0		1	Cluster-49988.108435
GO:0019867	outer membrane	cellular_component	0.42751	1	44	795	68222	0		1	Cluster-49988.131322
GO:0004527	exonuclease activity	molecular_function	0.4295	1	44	831	68222	0		1	Cluster-49988.124702
GO:0004672	protein kinase activity	molecular_function	0.43628	2	44	1829	68222	1	Cluster-49988.76928	1	Cluster-49988.135730
GO:0006766	vitamin metabolic process	biological_process	0.44465	1	44	782	68222	1	Cluster-49988.126169	0
GO:0006767	water-soluble vitamin metabolic process	biological_process	0.44465	1	44	782	68222	1	Cluster-49988.126169	0
GO:0032501	multicellular organismal process	biological_process	0.44599	2	44	2267	68222	0		2	Cluster-49988.135418,Cluster-49988.71211
GO:0008236	serine-type peptidase activity	molecular_function	0.44869	1	44	829	68222	0		1	Cluster-49988.189196
GO:0017171	serine hydrolase activity	molecular_function	0.44869	1	44	829	68222	0		1	Cluster-49988.189196
GO:0005623	cell	cellular_component	0.45526	15	44	20972	68222	8	Cluster-49988.141620,Cluster-49988.125991,Cluster-49988.126169,Cluster-49988.124853,Cluster-49988.128004,Cluster-49988.76928,Cluster-49988.126154,Cluster-49988.124070	7	Cluster-49988.140339,Cluster-49988.124702,Cluster-49988.143075,Cluster-49988.131960,Cluster-49988.189196,Cluster-49988.131322,Cluster-49988.108435
GO:0044464	cell part	cellular_component	0.45526	15	44	20972	68222	8	Cluster-49988.124070,Cluster-49988.124853,Cluster-49988.128004,Cluster-49988.126154,Cluster-49988.76928,Cluster-49988.126169,Cluster-49988.141620,Cluster-49988.125991	7	Cluster-49988.108435,Cluster-49988.189196,Cluster-49988.131322,Cluster-49988.131960,Cluster-49988.140339,Cluster-49988.124702,Cluster-49988.143075
GO:0004872	receptor activity	molecular_function	0.46012	2	44	2227	68222	1	Cluster-49988.76928	1	Cluster-49988.135730
GO:0048193	Golgi vesicle transport	biological_process	0.46357	1	44	944	68222	0		1	Cluster-49988.140339
GO:0032774	RNA biosynthetic process	biological_process	0.46415	5	44	6213	68222	3	Cluster-49988.128004,Cluster-49988.125991,Cluster-49988.126169	2	Cluster-49988.124702,Cluster-49988.140339
GO:0004175	endopeptidase activity	molecular_function	0.46568	2	44	2258	68222	1	Cluster-49988.119388	1	Cluster-49988.189196
GO:0000003	reproduction	biological_process	0.46606	1	44	953	68222	1	Cluster-49988.125991	0
GO:0098796	membrane protein complex	cellular_component	0.47085	3	44	3753	68222	0		3	Cluster-49988.108435,Cluster-49988.140339,Cluster-49988.131322
GO:0072527	pyrimidine-containing compound metabolic process	biological_process	0.47086	1	44	915	68222	1	Cluster-49988.126169	0
GO:0070647	protein modification by small protein conjugation or removal	biological_process	0.47118	1	44	787	68222	1	Cluster-49988.125991	0
GO:0006810	transport	biological_process	0.47307	9	44	12157	68222	2	Cluster-49988.141620,Cluster-49988.125991	7	Cluster-49988.26361,Cluster-49988.133657,Cluster-49988.189196,Cluster-49988.108435,Cluster-49988.140339,Cluster-49988.143075,Cluster-49988.135730
GO:0016053	organic acid biosynthetic process	biological_process	0.47409	1	44	989	68222	1	Cluster-49988.126154	0
GO:0046394	carboxylic acid biosynthetic process	biological_process	0.47409	1	44	989	68222	1	Cluster-49988.126154	0
GO:0008033	tRNA processing	biological_process	0.47451	1	44	859	68222	1	Cluster-49988.126169	0
GO:0022857	transmembrane transporter activity	molecular_function	0.47493	4	44	5107	68222	0		4	Cluster-49988.135730,Cluster-49988.108435,Cluster-49988.189196,Cluster-49988.133657
GO:0050662	coenzyme binding	molecular_function	0.4752	1	44	965	68222	0		1	Cluster-49988.84622
GO:0051234	establishment of localization	biological_process	0.47945	9	44	12226	68222	2	Cluster-49988.125991,Cluster-49988.141620	7	Cluster-49988.189196,Cluster-49988.26361,Cluster-49988.133657,Cluster-49988.108435,Cluster-49988.143075,Cluster-49988.140339,Cluster-49988.135730
GO:0008289	lipid binding	molecular_function	0.4808	1	44	923	68222	1	Cluster-49988.125991	0
GO:0016021	integral component of membrane	cellular_component	0.48115	8	44	11227	68222	4	Cluster-49988.119388,Cluster-49988.133190,Cluster-49988.141620,Cluster-49988.125991	4	Cluster-49988.133657,Cluster-49988.189196,Cluster-49988.135471,Cluster-49988.135730
GO:0032787	monocarboxylic acid metabolic process	biological_process	0.4856	1	44	985	68222	1	Cluster-49988.126154	0
GO:0031224	intrinsic component of membrane	cellular_component	0.49015	8	44	11299	68222	4	Cluster-49988.125991,Cluster-49988.141620,Cluster-49988.119388,Cluster-49988.133190	4	Cluster-49988.135730,Cluster-49988.135471,Cluster-49988.189196,Cluster-49988.133657
GO:0017111	nucleoside-triphosphatase activity	molecular_function	0.493	3	44	3434	68222	1	Cluster-49988.126169	2	Cluster-49988.135730,Cluster-49988.140339
GO:0016462	pyrophosphatase activity	molecular_function	0.49908	3	44	3476	68222	1	Cluster-49988.126169	2	Cluster-49988.140339,Cluster-49988.135730
GO:0006811	ion transport	biological_process	0.49946	4	44	5327	68222	0		4	Cluster-49988.133657,Cluster-49988.189196,Cluster-49988.108435,Cluster-49988.135730
GO:0051276	chromosome organization	biological_process	0.50322	1	44	1035	68222	1	Cluster-49988.125991	0
GO:1901566	organonitrogen compound biosynthetic process	biological_process	0.50625	3	44	4158	68222	1	Cluster-49988.126169	2	Cluster-49988.140339,Cluster-49988.131960
GO:0044249	cellular biosynthetic process	biological_process	0.51769	9	44	12803	68222	5	Cluster-49988.126169,Cluster-49988.125991,Cluster-49988.119388,Cluster-49988.126154,Cluster-49988.128004	4	Cluster-49988.131960,Cluster-49988.140339,Cluster-49988.124702,Cluster-49988.189196
GO:0016818	hydrolase activity, acting on acid anhydrides, in phosphorus-containing anhydrides	molecular_function	0.52011	3	44	3587	68222	1	Cluster-49988.126169	2	Cluster-49988.140339,Cluster-49988.135730
GO:0072521	purine-containing compound metabolic process	biological_process	0.52971	2	44	2612	68222	0		2	Cluster-49988.108435,Cluster-49988.124702
GO:0044459	plasma membrane part	cellular_component	0.52971	1	44	1067	68222	0		1	Cluster-49988.108435
GO:0008610	lipid biosynthetic process	biological_process	0.53143	1	44	1091	68222	1	Cluster-49988.126154	0
GO:0051179	localization	biological_process	0.53386	9	44	12718	68222	2	Cluster-49988.141620,Cluster-49988.125991	7	Cluster-49988.135730,Cluster-49988.140339,Cluster-49988.143075,Cluster-49988.108435,Cluster-49988.26361,Cluster-49988.133657,Cluster-49988.189196
GO:0016791	phosphatase activity	molecular_function	0.53629	1	44	962	68222	0		1	Cluster-49988.111412
GO:0009605	response to external stimulus	biological_process	0.53671	1	44	1186	68222	0		1	Cluster-49988.71211
GO:0006281	DNA repair	biological_process	0.5371	1	44	1131	68222	1	Cluster-49988.126169	0
GO:0015078	hydrogen ion transmembrane transporter activity	molecular_function	0.54006	1	44	1185	68222	0		1	Cluster-49988.108435
GO:1901576	organic substance biosynthetic process	biological_process	0.55398	9	44	13173	68222	5	Cluster-49988.126154,Cluster-49988.128004,Cluster-49988.119388,Cluster-49988.125991,Cluster-49988.126169	4	Cluster-49988.189196,Cluster-49988.124702,Cluster-49988.140339,Cluster-49988.131960
GO:0019637	organophosphate metabolic process	biological_process	0.55998	2	44	2723	68222	0		2	Cluster-49988.84622,Cluster-49988.108435
GO:0007155	cell adhesion	biological_process	0.56239	1	44	1091	68222	0		1	Cluster-49988.135471
GO:0048037	cofactor binding	molecular_function	0.56788	1	44	1208	68222	0		1	Cluster-49988.84622
GO:0016829	lyase activity	molecular_function	0.56826	1	44	1198	68222	0		1	Cluster-49988.140339
GO:0046034	ATP metabolic process	biological_process	0.56853	1	44	1282	68222	0		1	Cluster-49988.108435
GO:0044085	cellular component biogenesis	biological_process	0.56867	3	44	4496	68222	2	Cluster-49988.125991,Cluster-49988.76928	1	Cluster-49988.108435
GO:0006974	cellular response to DNA damage stimulus	biological_process	0.57043	1	44	1232	68222	1	Cluster-49988.126169	0
GO:0050789	regulation of biological process	biological_process	0.5708	11	44	15684	68222	5	Cluster-49988.126169,Cluster-49988.113803,Cluster-49988.125991,Cluster-49988.126154,Cluster-49988.76928	6	Cluster-49988.135730,Cluster-49988.143075,Cluster-49988.140339,Cluster-49988.32117,Cluster-49988.108435,Cluster-49988.189196
GO:0034654	nucleobase-containing compound biosynthetic process	biological_process	0.57321	5	44	7058	68222	3	Cluster-49988.128004,Cluster-49988.125991,Cluster-49988.126169	2	Cluster-49988.124702,Cluster-49988.140339
GO:0022610	biological adhesion	biological_process	0.57335	1	44	1126	68222	0		1	Cluster-49988.135471
GO:0009126	purine nucleoside monophosphate metabolic process	biological_process	0.57762	1	44	1315	68222	0		1	Cluster-49988.108435
GO:0009167	purine ribonucleoside monophosphate metabolic process	biological_process	0.57762	1	44	1315	68222	0		1	Cluster-49988.108435
GO:0016817	hydrolase activity, acting on acid anhydrides	molecular_function	0.57909	3	44	3933	68222	1	Cluster-49988.126169	2	Cluster-49988.135730,Cluster-49988.140339
GO:0098662	inorganic cation transmembrane transport	biological_process	0.58415	1	44	1327	68222	0		1	Cluster-49988.133657
GO:0098660	inorganic ion transmembrane transport	biological_process	0.58432	1	44	1328	68222	0		1	Cluster-49988.133657
GO:0007264	small GTPase mediated signal transduction	biological_process	0.58622	1	44	1141	68222	0		1	Cluster-49988.135730
GO:0098655	cation transmembrane transport	biological_process	0.58636	1	44	1338	68222	0		1	Cluster-49988.133657
GO:0009058	biosynthetic process	biological_process	0.58716	9	44	13491	68222	5	Cluster-49988.128004,Cluster-49988.126154,Cluster-49988.119388,Cluster-49988.125991,Cluster-49988.126169	4	Cluster-49988.189196,Cluster-49988.140339,Cluster-49988.124702,Cluster-49988.131960
GO:0019031	viral envelope	cellular_component	0.58918	1	44	1326	68222	1	Cluster-49988.125991	0
GO:0036338	viral membrane	cellular_component	0.58918	1	44	1326	68222	1	Cluster-49988.125991	0
GO:0044723	single-organism carbohydrate metabolic process	biological_process	0.58924	1	44	1280	68222	1	Cluster-49988.113803	0
GO:0009144	purine nucleoside triphosphate metabolic process	biological_process	0.59443	1	44	1353	68222	0		1	Cluster-49988.108435
GO:0009199	ribonucleoside triphosphate metabolic process	biological_process	0.59443	1	44	1353	68222	0		1	Cluster-49988.108435
GO:0009205	purine ribonucleoside triphosphate metabolic process	biological_process	0.59443	1	44	1353	68222	0		1	Cluster-49988.108435
GO:0009161	ribonucleoside monophosphate metabolic process	biological_process	0.59555	1	44	1364	68222	0		1	Cluster-49988.108435
GO:0043623	cellular protein complex assembly	biological_process	0.59908	1	44	1360	68222	1	Cluster-49988.125991	0
GO:0009141	nucleoside triphosphate metabolic process	biological_process	0.60096	1	44	1378	68222	0		1	Cluster-49988.108435
GO:0070011	peptidase activity, acting on L-amino acid peptides	molecular_function	0.60111	2	44	2892	68222	1	Cluster-49988.119388	1	Cluster-49988.189196
GO:0009123	nucleoside monophosphate metabolic process	biological_process	0.60433	1	44	1392	68222	0		1	Cluster-49988.108435
GO:0006144	purine nucleobase metabolic process	biological_process	0.6063	1	44	1322	68222	0		1	Cluster-49988.124702
GO:0033554	cellular response to stress	biological_process	0.60816	1	44	1376	68222	1	Cluster-49988.126169	0
GO:0006818	hydrogen transport	biological_process	0.61905	1	44	1449	68222	0		1	Cluster-49988.108435
GO:0015992	proton transport	biological_process	0.61905	1	44	1449	68222	0		1	Cluster-49988.108435
GO:0042578	phosphoric ester hydrolase activity	molecular_function	0.61991	1	44	1201	68222	0		1	Cluster-49988.111412
GO:0005215	transporter activity	molecular_function	0.62044	4	44	6073	68222	0		4	Cluster-49988.189196,Cluster-49988.133657,Cluster-49988.135730,Cluster-49988.108435
GO:0034220	ion transmembrane transport	biological_process	0.6239	1	44	1477	68222	0		1	Cluster-49988.133657
GO:0005667	transcription factor complex	cellular_component	0.62569	2	44	2859	68222	1	Cluster-49988.126169	1	Cluster-49988.140339
GO:0009150	purine ribonucleotide metabolic process	biological_process	0.62867	1	44	1480	68222	0		1	Cluster-49988.108435
GO:0006163	purine nucleotide metabolic process	biological_process	0.63164	1	44	1493	68222	0		1	Cluster-49988.108435
GO:0042278	purine nucleoside metabolic process	biological_process	0.63244	1	44	1495	68222	0		1	Cluster-49988.108435
GO:0046128	purine ribonucleoside metabolic process	biological_process	0.63244	1	44	1495	68222	0		1	Cluster-49988.108435
GO:0034622	cellular macromolecular complex assembly	biological_process	0.63537	1	44	1515	68222	1	Cluster-49988.125991	0
GO:1901135	carbohydrate derivative metabolic process	biological_process	0.63919	2	44	3174	68222	0		2	Cluster-49988.84622,Cluster-49988.108435
GO:0065007	biological regulation	biological_process	0.63939	11	44	16489	68222	5	Cluster-49988.113803,Cluster-49988.126169,Cluster-49988.125991,Cluster-49988.126154,Cluster-49988.76928	6	Cluster-49988.135730,Cluster-49988.140339,Cluster-49988.32117,Cluster-49988.143075,Cluster-49988.108435,Cluster-49988.189196
GO:0009119	ribonucleoside metabolic process	biological_process	0.64408	1	44	1548	68222	0		1	Cluster-49988.108435
GO:0009259	ribonucleotide metabolic process	biological_process	0.64449	1	44	1529	68222	0		1	Cluster-49988.108435
GO:0006351	transcription, DNA-templated	biological_process	0.64853	4	44	6089	68222	3	Cluster-49988.126169,Cluster-49988.128004,Cluster-49988.125991	1	Cluster-49988.140339
GO:0097659	nucleic acid-templated transcription	biological_process	0.64853	4	44	6089	68222	3	Cluster-49988.126169,Cluster-49988.128004,Cluster-49988.125991	1	Cluster-49988.140339
GO:0055086	nucleobase-containing small molecule metabolic process	biological_process	0.64913	2	44	3259	68222	0		2	Cluster-49988.108435,Cluster-49988.124702
GO:0009112	nucleobase metabolic process	biological_process	0.65036	1	44	1485	68222	0		1	Cluster-49988.124702
GO:0044255	cellular lipid metabolic process	biological_process	0.65469	1	44	1469	68222	1	Cluster-49988.126154	0
GO:0019438	aromatic compound biosynthetic process	biological_process	0.65471	5	44	7797	68222	3	Cluster-49988.125991,Cluster-49988.128004,Cluster-49988.126169	2	Cluster-49988.124702,Cluster-49988.140339
GO:0060255	regulation of macromolecule metabolic process	biological_process	0.65479	4	44	6131	68222	3	Cluster-49988.125991,Cluster-49988.126154,Cluster-49988.126169	1	Cluster-49988.140339
GO:0050794	regulation of cellular process	biological_process	0.6558	10	44	15110	68222	5	Cluster-49988.125991,Cluster-49988.113803,Cluster-49988.126169,Cluster-49988.126154,Cluster-49988.76928	5	Cluster-49988.140339,Cluster-49988.32117,Cluster-49988.143075,Cluster-49988.135730,Cluster-49988.108435
GO:0019538	protein metabolic process	biological_process	0.65612	6	44	9358	68222	4	Cluster-49988.94945,Cluster-49988.125991,Cluster-49988.126154,Cluster-49988.151151	2	Cluster-49988.131960,Cluster-49988.111412
GO:0009116	nucleoside metabolic process	biological_process	0.66207	1	44	1619	68222	0		1	Cluster-49988.108435
GO:0005216	ion channel activity	molecular_function	0.6655	1	44	1452	68222	0		1	Cluster-49988.189196
GO:0022838	substrate-specific channel activity	molecular_function	0.6655	1	44	1452	68222	0		1	Cluster-49988.189196
GO:1901657	glycosyl compound metabolic process	biological_process	0.66708	1	44	1642	68222	0		1	Cluster-49988.108435
GO:0015267	channel activity	molecular_function	0.67067	1	44	1474	68222	0		1	Cluster-49988.189196
GO:0022803	passive transmembrane transporter activity	molecular_function	0.67067	1	44	1474	68222	0		1	Cluster-49988.189196
GO:0019693	ribose phosphate metabolic process	biological_process	0.67132	1	44	1648	68222	0		1	Cluster-49988.108435
GO:0044271	cellular nitrogen compound biosynthetic process	biological_process	0.67162	6	44	9697	68222	3	Cluster-49988.128004,Cluster-49988.125991,Cluster-49988.126169	3	Cluster-49988.124702,Cluster-49988.140339,Cluster-49988.131960
GO:0018130	heterocycle biosynthetic process	biological_process	0.67164	5	44	7946	68222	3	Cluster-49988.126169,Cluster-49988.128004,Cluster-49988.125991	2	Cluster-49988.124702,Cluster-49988.140339
GO:0016020	membrane	cellular_component	0.68002	13	44	20734	68222	4	Cluster-49988.141620,Cluster-49988.125991,Cluster-49988.119388,Cluster-49988.133190	9	Cluster-49988.135471,Cluster-49988.135730,Cluster-49988.111412,Cluster-49988.140339,Cluster-49988.140627,Cluster-49988.108435,Cluster-49988.133657,Cluster-49988.131322,Cluster-49988.189196
GO:0031323	regulation of cellular metabolic process	biological_process	0.68133	4	44	6355	68222	3	Cluster-49988.125991,Cluster-49988.126154,Cluster-49988.126169	1	Cluster-49988.140339
GO:0006412	translation	biological_process	0.68823	1	44	1881	68222	0		1	Cluster-49988.131960
GO:1901362	organic cyclic compound biosynthetic process	biological_process	0.68935	5	44	8122	68222	3	Cluster-49988.128004,Cluster-49988.125991,Cluster-49988.126169	2	Cluster-49988.140339,Cluster-49988.124702
GO:0003924	GTPase activity	molecular_function	0.69865	1	44	1712	68222	0		1	Cluster-49988.135730
GO:0010467	gene expression	biological_process	0.70197	6	44	9932	68222	3	Cluster-49988.126169,Cluster-49988.125991,Cluster-49988.128004	3	Cluster-49988.131960,Cluster-49988.108435,Cluster-49988.140339
GO:0006355	regulation of transcription, DNA-templated	biological_process	0.70302	3	44	4883	68222	2	Cluster-49988.126169,Cluster-49988.125991	1	Cluster-49988.140339
GO:1903506	regulation of nucleic acid-templated transcription	biological_process	0.70302	3	44	4883	68222	2	Cluster-49988.126169,Cluster-49988.125991	1	Cluster-49988.140339
GO:0016192	vesicle-mediated transport	biological_process	0.70312	1	44	1722	68222	0		1	Cluster-49988.140339
GO:0043043	peptide biosynthetic process	biological_process	0.70407	1	44	1956	68222	0		1	Cluster-49988.131960
GO:2001141	regulation of RNA biosynthetic process	biological_process	0.70898	3	44	4938	68222	2	Cluster-49988.125991,Cluster-49988.126169	1	Cluster-49988.140339
GO:0055085	transmembrane transport	biological_process	0.7149	2	44	3559	68222	1	Cluster-49988.141620	1	Cluster-49988.133657
GO:0044711	single-organism biosynthetic process	biological_process	0.72033	2	44	3721	68222	2	Cluster-49988.126154,Cluster-49988.126169	0
GO:0006468	protein phosphorylation	biological_process	0.72529	1	44	1584	68222	1	Cluster-49988.126154	0
GO:0015077	monovalent inorganic cation transmembrane transporter activity	molecular_function	0.72672	1	44	1918	68222	0		1	Cluster-49988.108435
GO:0006461	protein complex assembly	biological_process	0.72724	1	44	1928	68222	1	Cluster-49988.125991	0
GO:0070271	protein complex biogenesis	biological_process	0.72852	1	44	1938	68222	1	Cluster-49988.125991	0
GO:0009117	nucleotide metabolic process	biological_process	0.73123	1	44	1957	68222	0		1	Cluster-49988.108435
GO:0051716	cellular response to stimulus	biological_process	0.73725	6	44	10000	68222	3	Cluster-49988.76928,Cluster-49988.126169,Cluster-49988.113803	3	Cluster-49988.143075,Cluster-49988.135730,Cluster-49988.108435
GO:0006753	nucleoside phosphate metabolic process	biological_process	0.73748	1	44	1994	68222	0		1	Cluster-49988.108435
GO:0007165	signal transduction	biological_process	0.73864	5	44	8469	68222	2	Cluster-49988.113803,Cluster-49988.76928	3	Cluster-49988.108435,Cluster-49988.135730,Cluster-49988.143075
GO:0065003	macromolecular complex assembly	biological_process	0.74065	1	44	2006	68222	1	Cluster-49988.125991	0
GO:0006518	peptide metabolic process	biological_process	0.74111	1	44	2165	68222	0		1	Cluster-49988.131960
GO:0044700	single organism signaling	biological_process	0.74478	5	44	8532	68222	2	Cluster-49988.113803,Cluster-49988.76928	3	Cluster-49988.135730,Cluster-49988.108435,Cluster-49988.143075
GO:0023052	signaling	biological_process	0.74687	5	44	8543	68222	2	Cluster-49988.113803,Cluster-49988.76928	3	Cluster-49988.135730,Cluster-49988.108435,Cluster-49988.143075
GO:0051252	regulation of RNA metabolic process	biological_process	0.74728	3	44	5251	68222	2	Cluster-49988.125991,Cluster-49988.126169	1	Cluster-49988.140339
GO:2000112	regulation of cellular macromolecule biosynthetic process	biological_process	0.74859	3	44	5268	68222	2	Cluster-49988.125991,Cluster-49988.126169	1	Cluster-49988.140339
GO:0010556	regulation of macromolecule biosynthetic process	biological_process	0.75385	3	44	5323	68222	2	Cluster-49988.125991,Cluster-49988.126169	1	Cluster-49988.140339
GO:0031326	regulation of cellular biosynthetic process	biological_process	0.75385	3	44	5323	68222	2	Cluster-49988.125991,Cluster-49988.126169	1	Cluster-49988.140339
GO:0009889	regulation of biosynthetic process	biological_process	0.75418	3	44	5327	68222	2	Cluster-49988.126169,Cluster-49988.125991	1	Cluster-49988.140339
GO:0019219	regulation of nucleobase-containing compound metabolic process	biological_process	0.75543	3	44	5311	68222	2	Cluster-49988.125991,Cluster-49988.126169	1	Cluster-49988.140339
GO:0043604	amide biosynthetic process	biological_process	0.76397	1	44	2304	68222	0		1	Cluster-49988.131960
GO:0006629	lipid metabolic process	biological_process	0.76632	1	44	2015	68222	1	Cluster-49988.126154	0
GO:0007154	cell communication	biological_process	0.76648	5	44	8767	68222	2	Cluster-49988.113803,Cluster-49988.76928	3	Cluster-49988.135730,Cluster-49988.108435,Cluster-49988.143075
GO:0010468	regulation of gene expression	biological_process	0.76782	3	44	5452	68222	2	Cluster-49988.125991,Cluster-49988.126169	1	Cluster-49988.140339
GO:0065008	regulation of biological quality	biological_process	0.77365	1	44	2226	68222	0		1	Cluster-49988.189196
GO:0015672	monovalent inorganic cation transport	biological_process	0.77624	1	44	2227	68222	0		1	Cluster-49988.108435
GO:0051171	regulation of nitrogen compound metabolic process	biological_process	0.78917	3	44	5652	68222	2	Cluster-49988.125991,Cluster-49988.126169	1	Cluster-49988.140339
GO:0044403	symbiosis, encompassing mutualism through parasitism	biological_process	0.79551	1	44	2295	68222	0		1	Cluster-49988.135418
GO:0044419	interspecies interaction between organisms	biological_process	0.79797	1	44	2318	68222	0		1	Cluster-49988.135418
GO:0043603	cellular amide metabolic process	biological_process	0.80729	1	44	2620	68222	0		1	Cluster-49988.131960
GO:0012505	endomembrane system	cellular_component	0.81597	1	44	2532	68222	0		1	Cluster-49988.140339
GO:0051704	multi-organism process	biological_process	0.81945	2	44	4597	68222	1	Cluster-49988.125991	1	Cluster-49988.135418
GO:0046914	transition metal ion binding	molecular_function	0.84637	3	44	6460	68222	2	Cluster-49988.181088,Cluster-49988.128004	1	Cluster-49988.140339
GO:0022607	cellular component assembly	biological_process	0.85396	1	44	2793	68222	1	Cluster-49988.125991	0
GO:0006508	proteolysis	biological_process	0.86187	1	44	2766	68222	1	Cluster-49988.125991	0
GO:0005198	structural molecule activity	molecular_function	0.87872	1	44	3161	68222	1	Cluster-49988.125991	0
GO:0008270	zinc ion binding	molecular_function	0.90969	2	44	5526	68222	1	Cluster-49988.128004	1	Cluster-49988.140339
GO:0003677	DNA binding	molecular_function	0.91619	3	44	7414	68222	2	Cluster-49988.124853,Cluster-49988.124070	1	Cluster-49988.131322
GO:0005576	extracellular region	cellular_component	0.93865	1	44	4022	68222	1	Cluster-49988.125991	0
