# Supplementary material for: Transcriptome analysis reveals differential immune related genes expression in Ruditapes philippinarum under hypoxia stress: potential HIF and NF-κB crosstalk in immune responses in clam
Source: BMC Genomics. 2020 Apr 23;21:318. doi: 10.1186/s12864-020-6734-6 (PMC7181582; doi:10.1186/s12864-020-6734-6)
Supplement: Supplementary file 3 — Additional file 3. Kyoto Encyclopedia of Genes and Genomes (KEGG) assignment of unigenes in transcriptome of R. philippinarum under hypoxia stress. [file 12864_2020_6734_MOESM3_ESM.xls]

## Sheet: Table S4_KEGG_classification
Additional file 3 Kyoto Encyclopedia of Genes and Genomes (KEGG) assignment of unigenes in transcriptome of R. philippinarum under hypoxia stress.
Pathway Hierarchy1	Pathway Hierarchy2	KEGG Pathway	Pathway ID	Gene Number	Gene IDs
Cellular Processes	Cell growth and death	Apoptosis	ko04210	388	Cluster-49988.124168,Cluster-42758.0,Cluster-49988.130358,Cluster-49988.25678,Cluster-50951.2,Cluster-49988.119216,Cluster-49988.170901,Cluster-49988.125071,Cluster-49988.185689,Cluster-49988.130937,Cluster-12121.1,Cluster-49988.130355,Cluster-27019.0,Cluster-49988.116264,Cluster-49988.106992,Cluster-49988.182755,Cluster-49988.41665,Cluster-49988.176175,Cluster-49988.140198,Cluster-49988.131777,C…
Cellular Processes	Cell growth and death	Cell cycle	ko04110	251	Cluster-49988.89372,Cluster-49988.170901,Cluster-49988.174903,Cluster-49988.142490,Cluster-49988.193714,Cluster-23448.0,Cluster-49988.204567,Cluster-49988.138334,Cluster-47227.1,Cluster-49988.204263,Cluster-49988.181393,Cluster-56016.0,Cluster-49988.186691,Cluster-58833.0,Cluster-10557.0,Cluster-54760.0,Cluster-49988.61007,Cluster-49988.160094,Cluster-20622.0,Cluster-19538.0,Cluster-49988.51125,C…
Cellular Processes	Cell growth and death	Oocyte meiosis	ko04114	369	Cluster-49988.106338,Cluster-49988.178795,Cluster-49988.188148,Cluster-2172.0,Cluster-49988.171604,Cluster-15695.0,Cluster-49988.171603,Cluster-49988.166614,Cluster-49988.53553,Cluster-49988.183281,Cluster-49988.166615,Cluster-26626.0,Cluster-49988.171777,Cluster-49988.26789,Cluster-49988.48864,Cluster-49988.132409,Cluster-49988.92526,Cluster-27792.0,Cluster-22777.0,Cluster-49988.88032,Cluster-59…
Cellular Processes	Cell growth and death	p53 signaling pathway	ko04115	155	Cluster-49988.39601,Cluster-49988.166693,Cluster-49988.132633,Cluster-49988.4788,Cluster-50816.0,Cluster-49988.117832,Cluster-60185.0,Cluster-49988.4781,Cluster-63660.0,Cluster-19434.0,Cluster-49988.156542,Cluster-49988.34393,Cluster-49988.35180,Cluster-49988.135793,Cluster-49988.106338,Cluster-49988.206206,Cluster-49988.115874,Cluster-38021.0,Cluster-49988.122461,Cluster-28670.0,Cluster-21398.0,…
Cellular Processes	Cell motility	Regulation of actin cytoskeleton	ko04810	451	Cluster-55399.0,Cluster-49988.163839,Cluster-49988.139447,Cluster-49988.123911,Cluster-49988.105098,Cluster-49988.124051,Cluster-49988.144124,Cluster-12824.0,Cluster-52297.1,Cluster-49988.177707,Cluster-49988.157004,Cluster-49988.5775,Cluster-49988.130193,Cluster-48649.0,Cluster-49988.111867,Cluster-49988.125291,Cluster-49988.124588,Cluster-49988.124796,Cluster-49988.93945,Cluster-49988.20103,Clu…
Cellular Processes	Cellular commiunity	Adherens junction	ko04520	257	Cluster-49988.18876,Cluster-49988.154155,Cluster-58424.6,Cluster-61393.0,Cluster-35758.0,Cluster-36796.0,Cluster-49988.127381,Cluster-49988.114649,Cluster-49988.135828,Cluster-49988.116334,Cluster-49988.164433,Cluster-49988.173264,Cluster-49988.67385,Cluster-49988.178835,Cluster-49988.76198,Cluster-52297.1,Cluster-49988.56298,Cluster-49988.126069,Cluster-49988.121467,Cluster-12824.0,Cluster-49988…
Cellular Processes	Cellular commiunity	Focal adhesion	ko04510	764	Cluster-43638.0,Cluster-49988.53254,Cluster-49988.160517,Cluster-49988.188613,Cluster-45030.0,Cluster-49988.144525,Cluster-49988.136642,Cluster-48632.0,Cluster-49988.154614,Cluster-49988.127700,Cluster-39156.0,Cluster-49988.123808,Cluster-49988.52057,Cluster-37491.0,Cluster-49988.98372,Cluster-49988.33823,Cluster-47015.0,Cluster-49988.103223,Cluster-49988.151523,Cluster-38835.0,Cluster-49988.1210…
Cellular Processes	Cellular commiunity	Gap junction	ko04540	188	Cluster-49988.185684,Cluster-49988.171121,Cluster-49988.123482,Cluster-28386.0,Cluster-18800.0,Cluster-49988.173131,Cluster-49988.115256,Cluster-49988.165469,Cluster-38319.0,Cluster-49988.125966,Cluster-49988.68532,Cluster-49988.186913,Cluster-27916.0,Cluster-49988.43069,Cluster-49988.98372,Cluster-49988.124926,Cluster-49988.153418,Cluster-49988.173130,Cluster-49988.2627,Cluster-49988.127700,Clus…
Cellular Processes	Cellular commiunity	Signaling pathways regulating pluripotency of stem cells	ko04550	195	Cluster-49988.161841,Cluster-49988.107524,Cluster-49988.152875,Cluster-49988.131698,Cluster-49988.124590,Cluster-66511.0,Cluster-49988.130196,Cluster-59522.0,Cluster-49988.121255,Cluster-49988.190129,Cluster-49988.190126,Cluster-49988.124219,Cluster-49988.118936,Cluster-49988.182672,Cluster-49988.97644,Cluster-48310.0,Cluster-49988.166468,Cluster-49988.144912,Cluster-49988.80072,Cluster-19411.2,C…
Cellular Processes	Cellular commiunity	Tight junction	ko04530	279	Cluster-49988.116217,Cluster-49988.75358,Cluster-49988.122581,Cluster-42656.0,Cluster-49988.131686,Cluster-13315.3,Cluster-49988.56290,Cluster-49988.138304,Cluster-49988.61121,Cluster-49988.53252,Cluster-49988.161414,Cluster-49988.144119,Cluster-2306.0,Cluster-49988.164044,Cluster-49988.146142,Cluster-49988.124155,Cluster-49988.139627,Cluster-49988.26611,Cluster-49988.130801,Cluster-49988.123095,…
Cellular Processes	Transport and catabolism	Endocytosis	ko04144	551	Cluster-49988.194570,Cluster-49988.131512,Cluster-41703.0,Cluster-45622.0,Cluster-49988.169176,Cluster-49988.125317,Cluster-66698.0,Cluster-49988.134521,Cluster-49988.125784,Cluster-49988.125969,Cluster-19472.0,Cluster-49988.114432,Cluster-49988.141353,Cluster-49988.205090,Cluster-49988.130196,Cluster-49988.119493,Cluster-49988.102753,Cluster-49988.196941,Cluster-49988.147578,Cluster-49988.743,Cl…
Cellular Processes	Transport and catabolism	Lysosome	ko04142	550	Cluster-32800.0,Cluster-49988.125905,Cluster-49988.130072,Cluster-49988.124416,Cluster-49988.130920,Cluster-49988.190919,Cluster-29709.0,Cluster-49988.132214,Cluster-49988.197091,Cluster-49988.117298,Cluster-27851.0,Cluster-49988.192056,Cluster-49988.124732,Cluster-20804.0,Cluster-49988.122191,Cluster-49988.118963,Cluster-49988.47626,Cluster-49988.27476,Cluster-49988.147652,Cluster-49988.50624,Cl…
Cellular Processes	Transport and catabolism	Peroxisome	ko04146	247	Cluster-49988.2805,Cluster-49988.2802,Cluster-66428.0,Cluster-49988.108609,Cluster-49988.38409,Cluster-49988.65435,Cluster-49988.148694,Cluster-49988.169897,Cluster-49988.148844,Cluster-24982.0,Cluster-49988.182068,Cluster-5169.0,Cluster-64641.0,Cluster-49988.36628,Cluster-49988.61108,Cluster-61796.0,Cluster-37478.1,Cluster-49988.114663,Cluster-47656.0,Cluster-66094.0,Cluster-49988.135722,Cluster…
Cellular Processes	Transport and catabolism	Phagosome	ko04145	510	Cluster-49988.123545,Cluster-49988.136166,Cluster-49988.34393,Cluster-49988.115139,Cluster-49988.121149,Cluster-49988.71528,Cluster-49988.171509,Cluster-49988.122646,Cluster-49988.164559,Cluster-49988.117481,Cluster-49988.154605,Cluster-49988.132633,Cluster-49988.126475,Cluster-49988.87862,Cluster-49988.88199,Cluster-49988.155270,Cluster-49988.127030,Cluster-49988.99556,Cluster-4519.0,Cluster-585…
Cellular Processes	Transport and catabolism	Regulation of autophagy	ko04140	53	Cluster-55850.0,Cluster-49988.150250,Cluster-49988.83510,Cluster-49988.165729,Cluster-31422.0,Cluster-49988.91337,Cluster-49988.91929,Cluster-28163.0,Cluster-49988.91927,Cluster-49988.92812,Cluster-49988.156502,Cluster-49988.156500,Cluster-58136.0,Cluster-47120.0,Cluster-49988.81655,Cluster-49988.105108,Cluster-49988.85206,Cluster-49988.105103,Cluster-32375.0,Cluster-49988.128944,Cluster-49988.87…
Environmental Information Processing	Membrane transport	ABC transporters	ko02010	118	Cluster-49988.87011,Cluster-49988.149640,Cluster-49954.0,Cluster-49988.136314,Cluster-49988.121328,Cluster-49988.149787,Cluster-49988.159653,Cluster-49988.84963,Cluster-49988.159669,Cluster-49988.150262,Cluster-39374.0,Cluster-49988.173459,Cluster-49988.197404,Cluster-49988.164186,Cluster-49988.39437,Cluster-61718.0,Cluster-41138.0,Cluster-49988.178651,Cluster-49988.55789,Cluster-49988.3202,Clust…
Environmental Information Processing	Signal transduction	AMPK signaling pathway	ko04152	278	Cluster-41287.0,Cluster-49988.150999,Cluster-49988.119712,Cluster-50781.1,Cluster-49988.110162,Cluster-48263.1,Cluster-20987.2,Cluster-49988.152998,Cluster-49988.142631,Cluster-49988.125088,Cluster-49988.143047,Cluster-49988.124607,Cluster-49988.57499,Cluster-49988.86350,Cluster-49988.134834,Cluster-49988.140399,Cluster-19630.0,Cluster-49988.57501,Cluster-55404.0,Cluster-49988.164043,Cluster-4998…
Environmental Information Processing	Signal transduction	Calcium signaling pathway	ko04020	421	Cluster-49988.147663,Cluster-49988.117694,Cluster-49988.49687,Cluster-3938.0,Cluster-49988.169818,Cluster-49988.26790,Cluster-49988.134086,Cluster-49988.76393,Cluster-49988.142524,Cluster-49988.140577,Cluster-49988.65410,Cluster-49988.135516,Cluster-49988.59517,Cluster-49988.22505,Cluster-49988.166010,Cluster-49988.165260,Cluster-49988.103359,Cluster-49988.185810,Cluster-49988.65093,Cluster-49988…
Environmental Information Processing	Signal transduction	ErbB signaling pathway	ko04012	154	Cluster-49988.139447,Cluster-49988.124051,Cluster-49988.144034,Cluster-60263.0,Cluster-49988.144124,Cluster-49988.111866,Cluster-49988.116890,Cluster-49988.180789,Cluster-52297.1,Cluster-49988.137273,Cluster-49988.127694,Cluster-51605.0,Cluster-49988.125291,Cluster-49988.111867,Cluster-49988.88998,Cluster-49988.114532,Cluster-49988.81055,Cluster-49988.142524,Cluster-44053.0,Cluster-49988.137272,C…
Environmental Information Processing	Signal transduction	FoxO signaling pathway	ko04068	190	Cluster-40480.0,Cluster-49988.166994,Cluster-49988.68123,Cluster-49988.160094,Cluster-49988.51125,Cluster-49988.61007,Cluster-49988.136048,Cluster-63369.1,Cluster-49988.128300,Cluster-49988.132417,Cluster-49988.80421,Cluster-49988.104212,Cluster-49988.91950,Cluster-49988.95597,Cluster-49988.107156,Cluster-49988.126669,Cluster-49988.92137,Cluster-49988.142490,Cluster-49988.153491,Cluster-49988.138…
Environmental Information Processing	Signal transduction	HIF-1 signaling pathway	ko04066	189	Cluster-36456.0,Cluster-49988.117823,Cluster-49988.165267,Cluster-49988.123555,Cluster-49988.136690,Cluster-49988.76612,Cluster-49988.142522,Cluster-49988.80367,Cluster-49988.138575,Cluster-2833.0,Cluster-1109.1,Cluster-49988.47113,Cluster-11899.1,Cluster-49988.118936,Cluster-49988.128334,Cluster-49988.170183,Cluster-50266.0,Cluster-49988.84420,Cluster-49988.164043,Cluster-49988.142519,Cluster-49…
Environmental Information Processing	Signal transduction	Hedgehog signaling pathway	ko04340	126	Cluster-49988.108418,Cluster-45418.0,Cluster-49988.123388,Cluster-49988.118708,Cluster-8119.0,Cluster-30834.1,Cluster-49988.39565,Cluster-32275.0,Cluster-49988.68429,Cluster-49988.191283,Cluster-42546.0,Cluster-49988.110211,Cluster-49988.121081,Cluster-40086.0,Cluster-49988.182943,Cluster-49988.142533,Cluster-49988.190128,Cluster-20622.0,Cluster-64248.0,Cluster-30834.0,Cluster-49988.203767,Cluste…
Environmental Information Processing	Signal transduction	Hippo signaling pathway	ko04390	424	Cluster-49988.146811,Cluster-49988.127689,Cluster-49988.25508,Cluster-56920.0,Cluster-49988.149560,Cluster-49988.122296,Cluster-49988.125069,Cluster-49988.159258,Cluster-49988.147850,Cluster-58106.0,Cluster-51070.0,Cluster-49988.175269,Cluster-49988.190128,Cluster-20622.0,Cluster-49988.91418,Cluster-49988.144524,Cluster-3766.0,Cluster-49988.191283,Cluster-49988.167415,Cluster-49988.125379,Cluster…
Environmental Information Processing	Signal transduction	Hippo signaling pathway -fly	ko04391	205	Cluster-19760.0,Cluster-49988.50525,Cluster-49988.155186,Cluster-49988.50867,Cluster-49988.195948,Cluster-3787.0,Cluster-42656.2,Cluster-49988.203232,Cluster-49988.122029,Cluster-49988.107088,Cluster-49988.152774,Cluster-49988.179640,Cluster-22742.0,Cluster-49988.124219,Cluster-49988.61218,Cluster-49988.121255,Cluster-29827.0,Cluster-49988.151598,Cluster-49988.138338,Cluster-49988.123491,Cluster-…
Environmental Information Processing	Signal transduction	Jak-STAT signaling pathway	ko04630	59	Cluster-49988.126069,Cluster-49988.142490,Cluster-49988.168841,Cluster-49988.124219,Cluster-49988.104183,Cluster-49988.128170,Cluster-49988.168916,Cluster-64525.8,Cluster-49988.96780,Cluster-49988.138744,Cluster-49988.100800,Cluster-49988.120796,Cluster-51070.0,Cluster-49988.139928,Cluster-49988.109450,Cluster-49988.142489,Cluster-49988.138743,Cluster-49988.135022,Cluster-49988.127819,Cluster-499…
Environmental Information Processing	Signal transduction	MAPK signaling pathway	ko04010	514	Cluster-49988.134187,Cluster-49988.143145,Cluster-6698.0,Cluster-49988.189916,Cluster-34509.4,Cluster-49988.123566,Cluster-27916.0,Cluster-49988.206207,Cluster-49988.95302,Cluster-49988.77661,Cluster-49988.189917,Cluster-49988.158397,Cluster-49988.128768,Cluster-49988.116893,Cluster-49988.97645,Cluster-49988.119422,Cluster-49988.201316,Cluster-56725.0,Cluster-49988.163676,Cluster-16611.0,Cluster-…
Environmental Information Processing	Signal transduction	MAPK signaling pathway - fly	ko04013	34	Cluster-49988.100803,Cluster-49988.120461,Cluster-49988.100804,Cluster-49988.162591,Cluster-49988.114649,Cluster-49988.151103,Cluster-49988.127945,Cluster-49988.23644,Cluster-49988.177843,Cluster-49988.189001,Cluster-38319.0,Cluster-49988.134143,Cluster-49988.4528,Cluster-63160.1,Cluster-49988.125384,Cluster-49988.144033,Cluster-60534.3,Cluster-49988.98372,Cluster-30090.0,Cluster-63160.0,Cluster-…
Environmental Information Processing	Signal transduction	NF-kappa B signaling pathway	ko04064	287	Cluster-49988.59554,Cluster-49988.119776,Cluster-49988.184557,Cluster-22480.0,Cluster-49988.103063,Cluster-49381.1,Cluster-49988.161920,Cluster-49988.123408,Cluster-49988.126697,Cluster-49988.132255,Cluster-49988.128755,Cluster-49988.184268,Cluster-49988.128347,Cluster-38343.0,Cluster-49988.141148,Cluster-49988.127256,Cluster-49988.136690,Cluster-49988.147235,Cluster-49988.158254,Cluster-49988.15…
Environmental Information Processing	Signal transduction	Notch signaling pathway	ko04330	318	Cluster-49988.10574,Cluster-49988.104728,Cluster-49988.117966,Cluster-49988.122856,Cluster-13985.0,Cluster-31873.0,Cluster-49988.207967,Cluster-49988.119651,Cluster-18822.0,Cluster-49988.122338,Cluster-45336.0,Cluster-49988.92922,Cluster-49988.158593,Cluster-49988.137563,Cluster-49988.162345,Cluster-49988.93358,Cluster-49988.177722,Cluster-52094.0,Cluster-49988.100726,Cluster-49988.153729,Cluster…
Environmental Information Processing	Signal transduction	PI3K-Akt signaling pathway	ko04151	605	Cluster-49988.3943,Cluster-49988.111979,Cluster-59314.0,Cluster-49988.123379,Cluster-41253.0,Cluster-49988.40603,Cluster-49988.119600,Cluster-49988.28087,Cluster-49988.136432,Cluster-49988.143816,Cluster-49988.104212,Cluster-49988.92137,Cluster-49988.138334,Cluster-49988.75367,Cluster-49988.91950,Cluster-64794.0,Cluster-49988.116688,Cluster-49988.97647,Cluster-49988.124814,Cluster-49988.133525,Cl…
Environmental Information Processing	Signal transduction	Phosphatidylinositol signaling system	ko04070	301	Cluster-49988.26156,Cluster-49988.85047,Cluster-49988.131310,Cluster-49988.146965,Cluster-49988.202710,Cluster-18863.0,Cluster-64799.0,Cluster-49988.190477,Cluster-15450.0,Cluster-49988.85623,Cluster-49988.92137,Cluster-49988.89382,Cluster-49988.117275,Cluster-49988.192937,Cluster-19114.0,Cluster-40863.0,Cluster-49988.144531,Cluster-49988.64663,Cluster-49988.146964,Cluster-49988.140623,Cluster-49…
Environmental Information Processing	Signal transduction	Rap1 signaling pathway	ko04015	560	Cluster-49988.137273,Cluster-49988.59231,Cluster-49988.120347,Cluster-49988.151599,Cluster-49988.122109,Cluster-49988.188481,Cluster-49988.147663,Cluster-49988.26790,Cluster-36101.0,Cluster-49988.185808,Cluster-49988.132633,Cluster-49988.190452,Cluster-49988.132409,Cluster-49988.48864,Cluster-49988.171777,Cluster-49988.34393,Cluster-49988.136166,Cluster-49988.69891,Cluster-49988.141329,Cluster-49…
Environmental Information Processing	Signal transduction	Ras signaling pathway	ko04014	524	Cluster-49988.117275,Cluster-49988.192937,Cluster-19114.0,Cluster-49988.90606,Cluster-64799.0,Cluster-49988.190477,Cluster-49988.107156,Cluster-49988.57103,Cluster-49988.93575,Cluster-49988.85047,Cluster-49988.131310,Cluster-49988.183394,Cluster-49988.116398,Cluster-48.0,Cluster-49988.14251,Cluster-19411.1,Cluster-49988.132417,Cluster-49988.202788,Cluster-49988.122710,Cluster-49988.123508,Cluster…
Environmental Information Processing	Signal transduction	Sphingolipid signaling pathway	ko04071	248	Cluster-49988.159193,Cluster-49988.126361,Cluster-46410.0,Cluster-49988.146230,Cluster-49988.930,Cluster-52947.0,Cluster-49988.193218,Cluster-49988.125088,Cluster-49988.125316,Cluster-49988.189897,Cluster-30090.0,Cluster-54164.0,Cluster-49988.164147,Cluster-49988.177080,Cluster-49988.189895,Cluster-58375.0,Cluster-49988.181808,Cluster-49988.125398,Cluster-56668.0,Cluster-49988.161920,Cluster-4998…
Environmental Information Processing	Signal transduction	TGF-beta signaling pathway	ko04350	152	Cluster-51070.0,Cluster-49988.175269,Cluster-49988.40603,Cluster-49988.24772,Cluster-49988.76127,Cluster-10557.0,Cluster-49988.122311,Cluster-49988.193714,Cluster-49988.54060,Cluster-49988.114201,Cluster-49988.112064,Cluster-49988.93281,Cluster-49988.144286,Cluster-49988.66477,Cluster-49988.133525,Cluster-49988.155657,Cluster-49988.89372,Cluster-49988.45915,Cluster-49988.116688,Cluster-60845.0,Cl…
Environmental Information Processing	Signal transduction	TNF signaling pathway	ko04668	350	Cluster-49988.164044,Cluster-49988.111097,Cluster-43512.0,Cluster-64385.2,Cluster-49988.104151,Cluster-49988.27495,Cluster-49988.123384,Cluster-49988.59550,Cluster-49988.174192,Cluster-49988.73815,Cluster-49988.133324,Cluster-49988.13131,Cluster-49988.134165,Cluster-49988.25677,Cluster-49988.130131,Cluster-49988.128089,Cluster-49988.140513,Cluster-49988.124794,Cluster-49988.144570,Cluster-49988.9…
Environmental Information Processing	Signal transduction	VEGF signaling pathway	ko04370	125	Cluster-49988.127174,Cluster-31692.0,Cluster-49988.68532,Cluster-49038.0,Cluster-21986.0,Cluster-49988.193454,Cluster-38319.0,Cluster-49988.136692,Cluster-49988.193456,Cluster-56725.1,Cluster-49988.114013,Cluster-49988.117976,Cluster-49988.136166,Cluster-49988.132418,Cluster-49988.103223,Cluster-49988.54038,Cluster-49988.114649,Cluster-49988.127381,Cluster-49988.98990,Cluster-49988.80366,Cluster-…
Environmental Information Processing	Signal transduction	Wnt signaling pathway	ko04310	251	Cluster-11899.1,Cluster-49988.178036,Cluster-49988.94962,Cluster-64802.0,Cluster-30537.0,Cluster-49988.140578,Cluster-49988.126633,Cluster-49988.134316,Cluster-40686.1,Cluster-48310.0,Cluster-49988.182672,Cluster-48911.0,Cluster-49988.104961,Cluster-49988.127819,Cluster-49988.133096,Cluster-49988.125317,Cluster-49988.203006,Cluster-49988.124590,Cluster-49988.124219,Cluster-49988.117406,Cluster-49…
Environmental Information Processing	Signal transduction	cAMP signaling pathway	ko04024	445	Cluster-49988.53833,Cluster-49988.191964,Cluster-31728.1,Cluster-49988.20230,Cluster-49988.166882,Cluster-53183.0,Cluster-49988.4528,Cluster-17934.1,Cluster-30586.0,Cluster-49988.55642,Cluster-49988.123604,Cluster-49988.164406,Cluster-49988.208499,Cluster-49988.122890,Cluster-49988.41867,Cluster-49988.160986,Cluster-49099.0,Cluster-56980.0,Cluster-49988.200851,Cluster-66630.1,Cluster-21765.0,Clus…
Environmental Information Processing	Signal transduction	cGMP - PKG signaling pathway	ko04022	447	Cluster-34765.0,Cluster-49988.74986,Cluster-49988.43068,Cluster-49988.122420,Cluster-49988.129243,Cluster-49988.106908,Cluster-49988.121606,Cluster-49988.164133,Cluster-49988.106913,Cluster-49988.70412,Cluster-49988.26791,Cluster-49988.24335,Cluster-49988.185683,Cluster-49988.171598,Cluster-49988.140579,Cluster-49988.74455,Cluster-64228.0,Cluster-49988.61121,Cluster-49988.116571,Cluster-49988.199…
Environmental Information Processing	Signal transduction	mTOR signaling pathway	ko04150	106	Cluster-49988.91950,Cluster-49988.95597,Cluster-49988.92137,Cluster-49988.140865,Cluster-35806.0,Cluster-49988.83425,Cluster-16414.0,Cluster-49988.66477,Cluster-49988.203643,Cluster-49988.109891,Cluster-49988.120696,Cluster-49988.205420,Cluster-49988.138576,Cluster-32996.0,Cluster-49988.171230,Cluster-49988.80365,Cluster-49988.65081,Cluster-49988.133411,Cluster-49988.167413,Cluster-49988.136048,C…
Environmental Information Processing	Signaling molecules and interaction	Cell adhesion molecules (CAMs)	ko04514	69	Cluster-66910.0,Cluster-55652.0,Cluster-49988.145522,Cluster-24994.0,Cluster-55652.1,Cluster-49988.124796,Cluster-49988.141731,Cluster-55641.0,Cluster-51586.0,Cluster-49988.2048,Cluster-49988.100925,Cluster-49988.120347,Cluster-49988.184920,Cluster-49988.145033,Cluster-49988.76219,Cluster-49988.82472,Cluster-49988.2050,Cluster-12985.1,Cluster-49988.2047,Cluster-49988.208401,Cluster-62332.2,Cluste…
Environmental Information Processing	Signaling molecules and interaction	Cytokine-cytokine receptor interaction	ko04060	53	Cluster-49988.95302,Cluster-49988.147648,Cluster-49988.58869,Cluster-49988.58871,Cluster-49988.144249,Cluster-49988.117231,Cluster-49988.69576,Cluster-49988.80579,Cluster-49988.95303,Cluster-49988.144033,Cluster-49988.603,Cluster-49988.58872,Cluster-49988.71234,Cluster-49988.114644,Cluster-52900.0,Cluster-49988.91780,Cluster-49988.123809,Cluster-49988.132051,Cluster-31725.0,Cluster-49988.158232,C…
Environmental Information Processing	Signaling molecules and interaction	ECM-receptor interaction	ko04512	250	Cluster-49988.102670,Cluster-49988.123392,Cluster-49988.125210,Cluster-49988.174664,Cluster-49988.30486,Cluster-49988.23310,Cluster-49988.16078,Cluster-49988.60914,Cluster-51637.0,Cluster-49988.157498,Cluster-49988.194129,Cluster-49988.36226,Cluster-57973.0,Cluster-49988.91191,Cluster-49988.140845,Cluster-49988.194134,Cluster-49988.179304,Cluster-49988.205840,Cluster-49988.168645,Cluster-49988.15…
Environmental Information Processing	Signaling molecules and interaction	Neuroactive ligand-receptor interaction	ko04080	318	Cluster-49988.188372,Cluster-49988.28693,Cluster-49988.160288,Cluster-43163.0,Cluster-49988.132159,Cluster-49988.28384,Cluster-49988.173272,Cluster-49988.35669,Cluster-49988.188702,Cluster-60810.0,Cluster-11814.0,Cluster-49988.65227,Cluster-49988.127859,Cluster-28571.0,Cluster-49988.33005,Cluster-61563.0,Cluster-49988.5194,Cluster-54532.0,Cluster-49988.66777,Cluster-26900.0,Cluster-49988.154909,C…
Genetic Information Processing	Folding, sorting and degradation	Proteasome	ko03050	122	Cluster-49988.66898,Cluster-49988.159232,Cluster-49988.96328,Cluster-49988.159233,Cluster-49988.121782,Cluster-49988.131911,Cluster-49988.151315,Cluster-49988.124579,Cluster-49988.158466,Cluster-31297.0,Cluster-49988.73055,Cluster-49988.100784,Cluster-49988.128404,Cluster-49988.113820,Cluster-49988.137949,Cluster-49988.120792,Cluster-28141.0,Cluster-49988.142467,Cluster-49988.24159,Cluster-64188.…
Genetic Information Processing	Folding, sorting and degradation	Protein export	ko03060	78	Cluster-49988.145617,Cluster-49988.154892,Cluster-35883.1,Cluster-19676.1,Cluster-49988.175473,Cluster-49988.159921,Cluster-58447.0,Cluster-49988.151940,Cluster-49988.187244,Cluster-34371.0,Cluster-49988.199607,Cluster-49988.5490,Cluster-34309.0,Cluster-49988.175472,Cluster-46227.0,Cluster-46940.0,Cluster-48174.0,Cluster-28805.0,Cluster-3166.1,Cluster-56535.0,Cluster-49988.117317,Cluster-49988.17…
Genetic Information Processing	Folding, sorting and degradation	Protein processing in endoplasmic reticulum	ko04141	489	Cluster-58832.1,Cluster-49988.192040,Cluster-64329.0,Cluster-51542.1,Cluster-49988.173848,Cluster-2171.0,Cluster-49988.142067,Cluster-49988.117092,Cluster-19868.0,Cluster-21156.1,Cluster-49988.153314,Cluster-49988.99925,Cluster-49988.202352,Cluster-49988.25896,Cluster-49988.199598,Cluster-46097.0,Cluster-38465.0,Cluster-26345.0,Cluster-49988.192044,Cluster-62125.0,Cluster-49988.139387,Cluster-499…
Genetic Information Processing	Folding, sorting and degradation	RNA degradation	ko03018	210	Cluster-49988.139933,Cluster-49988.80439,Cluster-49988.156807,Cluster-49988.129315,Cluster-58638.2,Cluster-49988.60623,Cluster-55685.0,Cluster-49988.151327,Cluster-49988.136397,Cluster-49988.50983,Cluster-49988.13065,Cluster-49988.185489,Cluster-49988.163978,Cluster-29479.0,Cluster-49988.124737,Cluster-49988.126650,Cluster-49988.133897,Cluster-49988.131036,Cluster-49988.126273,Cluster-49988.60378…
Genetic Information Processing	Folding, sorting and degradation	SNARE interactions in vesicular transport	ko04130	56	Cluster-49988.36593,Cluster-49988.131201,Cluster-49988.176958,Cluster-49988.90087,Cluster-49988.156366,Cluster-49988.19918,Cluster-49988.22555,Cluster-49988.36575,Cluster-49988.55401,Cluster-49988.124756,Cluster-49988.170065,Cluster-38603.0,Cluster-49988.121640,Cluster-49988.166381,Cluster-49988.55286,Cluster-62754.0,Cluster-49988.127120,Cluster-49988.46043,Cluster-49988.50080,Cluster-49988.20454…
Genetic Information Processing	Folding, sorting and degradation	Sulfur relay system	ko04122	32	Cluster-49988.200503,Cluster-49988.53445,Cluster-49988.24396,Cluster-49988.24397,Cluster-49988.200504,Cluster-13489.0,Cluster-49988.141664,Cluster-49988.12336,Cluster-25915.0,Cluster-40244.0,Cluster-49988.46908,Cluster-49988.184882,Cluster-49988.135506,Cluster-49988.12335,Cluster-49988.165669,Cluster-49988.200505,Cluster-49988.141674,Cluster-49988.173906,Cluster-38060.0,Cluster-49988.24398,Cluste…
Genetic Information Processing	Folding, sorting and degradation	Ubiquitin mediated proteolysis	ko04120	571	Cluster-49988.126552,Cluster-45580.0,Cluster-39213.0,Cluster-49988.77499,Cluster-49988.144524,Cluster-49988.207414,Cluster-49988.18051,Cluster-49988.116265,Cluster-49988.174210,Cluster-49988.98563,Cluster-49988.121078,Cluster-10557.0,Cluster-49988.125069,Cluster-28298.1,Cluster-49988.127689,Cluster-49988.130354,Cluster-49988.139928,Cluster-49988.98469,Cluster-49331.0,Cluster-49988.135995,Cluster-…
Genetic Information Processing	Replication and repair	Base excision repair	ko03410	113	Cluster-36420.1,Cluster-27146.0,Cluster-49988.116714,Cluster-49988.74769,Cluster-49988.130860,Cluster-57743.0,Cluster-49988.23012,Cluster-49988.2151,Cluster-51620.1,Cluster-49988.96161,Cluster-47070.0,Cluster-49988.146196,Cluster-49988.61088,Cluster-54076.0,Cluster-64209.0,Cluster-60029.0,Cluster-36420.0,Cluster-49988.56523,Cluster-37606.0,Cluster-49988.67222,Cluster-49988.135799,Cluster-49988.11…
Genetic Information Processing	Replication and repair	DNA replication	ko03030	93	Cluster-49988.138958,Cluster-49988.74769,Cluster-36420.1,Cluster-49988.108447,Cluster-49988.88689,Cluster-49988.72739,Cluster-54076.0,Cluster-49988.61088,Cluster-47070.0,Cluster-24582.0,Cluster-49988.127869,Cluster-57743.0,Cluster-49988.72736,Cluster-49988.28075,Cluster-49988.48549,Cluster-49988.143433,Cluster-49988.56523,Cluster-60029.0,Cluster-36420.0,Cluster-49988.184132,Cluster-62604.0,Cluste…
Genetic Information Processing	Replication and repair	Fanconi anemia pathway	ko03460	130	Cluster-66556.1,Cluster-49988.205284,Cluster-45883.0,Cluster-49988.178256,Cluster-57018.0,Cluster-56942.1,Cluster-49988.205287,Cluster-49988.93562,Cluster-49988.48823,Cluster-47249.0,Cluster-49988.112080,Cluster-49988.33832,Cluster-49988.114462,Cluster-49988.3062,Cluster-11341.0,Cluster-49988.36008,Cluster-38306.0,Cluster-49988.161354,Cluster-28938.0,Cluster-29129.0,Cluster-30647.0,Cluster-49988.…
Genetic Information Processing	Replication and repair	Homologous recombination	ko03440	72	Cluster-49988.162882,Cluster-49988.185978,Cluster-49988.143434,Cluster-49988.125098,Cluster-49988.153312,Cluster-36420.2,Cluster-49988.199037,Cluster-49988.102349,Cluster-49988.202487,Cluster-39600.0,Cluster-49988.185977,Cluster-49988.148671,Cluster-49988.159723,Cluster-49988.108444,Cluster-32311.0,Cluster-64813.0,Cluster-36921.0,Cluster-49988.60894,Cluster-49988.181535,Cluster-18595.0,Cluster-49…
Genetic Information Processing	Replication and repair	Mismatch repair	ko03430	58	Cluster-57743.0,Cluster-38033.0,Cluster-49988.127261,Cluster-49988.207044,Cluster-49988.23553,Cluster-49988.165032,Cluster-49932.0,Cluster-49988.207045,Cluster-47070.0,Cluster-49988.83,Cluster-49988.61088,Cluster-49988.192803,Cluster-49988.115047,Cluster-49988.108447,Cluster-49988.95877,Cluster-36420.1,Cluster-49988.74769,Cluster-49988.207379,Cluster-49988.184131,Cluster-55541.0,Cluster-49988.737…
Genetic Information Processing	Replication and repair	Non-homologous end-joining	ko03450	23	Cluster-49988.172776,Cluster-49988.110501,Cluster-18595.0,Cluster-49988.28839,Cluster-49988.85285,Cluster-49988.165133,Cluster-49988.148712,Cluster-49988.148711,Cluster-49988.178939,Cluster-49988.165131,Cluster-49988.85284,Cluster-49988.109912,Cluster-49988.123884,Cluster-49988.154237,Cluster-49988.113227,Cluster-49988.176350,Cluster-49988.148707,Cluster-49988.169723,Cluster-45657.0,Cluster-49988…
Genetic Information Processing	Replication and repair	Nucleotide excision repair	ko03420	136	Cluster-49988.140154,Cluster-49988.108447,Cluster-36420.1,Cluster-49988.161580,Cluster-49988.207643,Cluster-49988.161581,Cluster-54076.0,Cluster-60029.0,Cluster-36420.0,Cluster-49988.56523,Cluster-49988.168563,Cluster-49988.116484,Cluster-49988.146583,Cluster-49988.178682,Cluster-49988.184133,Cluster-62604.0,Cluster-49988.184132,Cluster-49988.134075,Cluster-49988.68850,Cluster-49988.100525,Cluste…
Genetic Information Processing	Transcription	Basal transcription factors	ko03022	91	Cluster-55439.0,Cluster-49988.132774,Cluster-49988.35854,Cluster-49988.84095,Cluster-49988.200926,Cluster-49988.186491,Cluster-49988.29447,Cluster-49988.116078,Cluster-49988.26621,Cluster-49988.41575,Cluster-49988.131887,Cluster-49988.143677,Cluster-49988.111531,Cluster-49988.170884,Cluster-34929.1,Cluster-49988.135714,Cluster-15030.0,Cluster-49988.145618,Cluster-49988.178371,Cluster-49988.91849,…
Genetic Information Processing	Transcription	RNA polymerase	ko03020	84	Cluster-31753.0,Cluster-28880.1,Cluster-49988.86481,Cluster-28880.2,Cluster-49988.51432,Cluster-49988.137351,Cluster-49988.26748,Cluster-28880.3,Cluster-49988.93097,Cluster-8237.3,Cluster-49988.208177,Cluster-49988.121411,Cluster-62584.0,Cluster-49988.102214,Cluster-66614.1,Cluster-49988.150940,Cluster-49988.131897,Cluster-49988.119542,Cluster-54674.0,Cluster-27733.0,Cluster-49988.58555,Cluster-4…
Genetic Information Processing	Transcription	Spliceosome	ko03040	434	Cluster-54122.0,Cluster-49988.71969,Cluster-52094.0,Cluster-49988.169417,Cluster-10950.0,Cluster-49988.168574,Cluster-49988.148833,Cluster-49988.123089,Cluster-51255.0,Cluster-49988.142521,Cluster-22801.0,Cluster-32057.0,Cluster-49988.119930,Cluster-41760.0,Cluster-49988.89351,Cluster-49988.142329,Cluster-22801.2,Cluster-11458.0,Cluster-49988.130339,Cluster-49988.128789,Cluster-17070.2,Cluster-37…
Genetic Information Processing	Translation	Aminoacyl-tRNA biosynthesis	ko00970	154	Cluster-49988.181611,Cluster-37477.0,Cluster-49988.146261,Cluster-49988.143714,Cluster-35001.0,Cluster-49988.137978,Cluster-49988.65764,Cluster-49988.125444,Cluster-49988.66102,Cluster-49988.181612,Cluster-5258.1,Cluster-22990.1,Cluster-43146.2,Cluster-58469.0,Cluster-49988.124014,Cluster-49988.160647,Cluster-49988.168115,Cluster-49988.68935,Cluster-49988.181873,Cluster-49988.72992,Cluster-49988.…
Genetic Information Processing	Translation	RNA transport	ko03013	397	Cluster-49988.103383,Cluster-49988.106454,Cluster-38259.0,Cluster-33777.0,Cluster-49988.34124,Cluster-58251.2,Cluster-49988.66591,Cluster-49988.158227,Cluster-45102.0,Cluster-49988.108814,Cluster-49988.123623,Cluster-25898.0,Cluster-49988.144561,Cluster-29525.0,Cluster-27587.1,Cluster-47784.0,Cluster-49988.104072,Cluster-43331.0,Cluster-59809.1,Cluster-49988.110938,Cluster-49988.180218,Cluster-49…
Genetic Information Processing	Translation	Ribosome	ko03010	480	Cluster-49988.173602,Cluster-20370.0,Cluster-43316.0,Cluster-49988.124681,Cluster-49988.121851,Cluster-49988.39719,Cluster-49988.103611,Cluster-4718.0,Cluster-51629.0,Cluster-49988.79115,Cluster-49988.70698,Cluster-58324.0,Cluster-30064.0,Cluster-49988.119732,Cluster-49988.122453,Cluster-49988.122458,Cluster-49988.159559,Cluster-49988.80499,Cluster-49988.73230,Cluster-49988.77876,Cluster-49988.17…
Genetic Information Processing	Translation	Ribosome biogenesis in eukaryotes	ko03008	211	Cluster-20967.0,Cluster-64212.0,Cluster-49988.148025,Cluster-49988.146179,Cluster-49824.0,Cluster-27430.0,Cluster-49988.123626,Cluster-49988.126169,Cluster-23839.1,Cluster-49988.120990,Cluster-55322.1,Cluster-48537.0,Cluster-49988.162603,Cluster-49988.71593,Cluster-49988.124507,Cluster-49988.74718,Cluster-49988.13664,Cluster-49988.189235,Cluster-49988.49646,Cluster-19399.0,Cluster-49988.25929,Clu…
Genetic Information Processing	Translation	mRNA surveillance pathway	ko03015	219	Cluster-46012.0,Cluster-29680.0,Cluster-49988.125806,Cluster-49988.49541,Cluster-32292.1,Cluster-46953.0,Cluster-49988.123635,Cluster-49988.160977,Cluster-42656.0,Cluster-11032.0,Cluster-49988.132207,Cluster-49988.125876,Cluster-43673.0,Cluster-32754.0,Cluster-49988.116790,Cluster-33914.0,Cluster-49988.37508,Cluster-49988.116253,Cluster-66760.0,Cluster-49988.138304,Cluster-49988.100518,Cluster-30…
Metabolism	Amino acid metabolism	Alanine, aspartate and glutamate metabolism	ko00250	144	Cluster-49988.170453,Cluster-49988.153635,Cluster-49988.111540,Cluster-49988.62047,Cluster-30637.0,Cluster-49988.88331,Cluster-27090.0,Cluster-45135.0,Cluster-66941.0,Cluster-49988.109662,Cluster-49988.109664,Cluster-30516.0,Cluster-49988.156324,Cluster-49988.95125,Cluster-49988.88332,Cluster-49988.151849,Cluster-49988.119544,Cluster-58861.0,Cluster-53454.0,Cluster-20355.0,Cluster-49988.125878,Cl…
Metabolism	Amino acid metabolism	Arginine and proline metabolism	ko00330	175	Cluster-49988.16406,Cluster-49988.48974,Cluster-49988.155723,Cluster-49988.10244,Cluster-49988.166479,Cluster-49988.46284,Cluster-49988.89763,Cluster-49988.100458,Cluster-49988.89761,Cluster-36563.1,Cluster-49988.143348,Cluster-36563.0,Cluster-49988.198677,Cluster-49988.140790,Cluster-26514.0,Cluster-49988.124849,Cluster-27090.0,Cluster-26302.1,Cluster-49988.101769,Cluster-46992.0,Cluster-49988.1…
Metabolism	Amino acid metabolism	Arginine biosynthesis	ko00220	75	Cluster-49988.127829,Cluster-27090.0,Cluster-66941.0,Cluster-49988.23838,Cluster-49988.109662,Cluster-49988.96391,Cluster-34919.0,Cluster-3120.0,Cluster-49988.207962,Cluster-49988.156324,Cluster-49988.129975,Cluster-49988.109664,Cluster-49988.111540,Cluster-49988.187885,Cluster-49988.125915,Cluster-21282.1,Cluster-49988.159032,Cluster-49988.62047,Cluster-30637.0,Cluster-49988.195941,Cluster-49988…
Metabolism	Amino acid metabolism	Cysteine and methionine metabolism	ko00270	126	Cluster-10650.0,Cluster-49988.125077,Cluster-45178.1,Cluster-38396.0,Cluster-50121.0,Cluster-3955.0,Cluster-66093.0,Cluster-49988.126497,Cluster-29580.0,Cluster-49988.126184,Cluster-49988.135984,Cluster-49988.76803,Cluster-49988.177068,Cluster-49988.15345,Cluster-49988.161236,Cluster-4487.0,Cluster-49988.10037,Cluster-63353.0,Cluster-49988.176051,Cluster-49988.124976,Cluster-49988.176050,Cluster-…
Metabolism	Amino acid metabolism	Glycine, serine and threonine metabolism	ko00260	154	Cluster-49988.192075,Cluster-27745.0,Cluster-49988.169205,Cluster-49988.128277,Cluster-49988.76803,Cluster-49988.182621,Cluster-29580.0,Cluster-26086.0,Cluster-49988.207057,Cluster-3769.0,Cluster-49988.92324,Cluster-50212.0,Cluster-49988.94389,Cluster-49988.118448,Cluster-66609.1,Cluster-49988.140820,Cluster-49988.202226,Cluster-14937.0,Cluster-49988.200604,Cluster-49988.177388,Cluster-49988.3680…
Metabolism	Amino acid metabolism	Histidine metabolism	ko00340	81	Cluster-49988.70919,Cluster-49988.187445,Cluster-49988.100453,Cluster-49988.100460,Cluster-27305.0,Cluster-21831.0,Cluster-49988.153741,Cluster-49988.71344,Cluster-14568.2,Cluster-49988.10245,Cluster-49988.83161,Cluster-65590.0,Cluster-49988.157223,Cluster-49988.182237,Cluster-49988.144698,Cluster-49988.100459,Cluster-49988.114405,Cluster-49988.145631,Cluster-49988.187444,Cluster-49988.198677,Clu…
Metabolism	Amino acid metabolism	Lysine biosynthesis	ko00300	8	Cluster-21831.0,Cluster-49988.143350,Cluster-49988.68602,Cluster-49988.143347,Cluster-49988.143348,Cluster-49988.68603,Cluster-23375.0,Cluster-56505.0
Metabolism	Amino acid metabolism	Lysine degradation	ko00310	152	Cluster-52696.2,Cluster-49988.70848,Cluster-49988.124009,Cluster-49988.49201,Cluster-44589.0,Cluster-17414.1,Cluster-49988.82746,Cluster-49988.144548,Cluster-25867.0,Cluster-49988.85381,Cluster-49988.82512,Cluster-49988.122685,Cluster-52320.0,Cluster-52696.5,Cluster-49988.77318,Cluster-56505.0,Cluster-20741.0,Cluster-40569.0,Cluster-49988.123489,Cluster-44411.0,Cluster-35428.0,Cluster-49988.14288…
Metabolism	Amino acid metabolism	Phenylalanine metabolism	ko00360	41	Cluster-49988.158055,Cluster-49988.186085,Cluster-49988.40839,Cluster-49988.28512,Cluster-49988.105270,Cluster-49988.104397,Cluster-14568.3,Cluster-49988.41939,Cluster-59424.0,Cluster-14568.4,Cluster-49988.40841,Cluster-27090.0,Cluster-49988.127829,Cluster-49988.200454,Cluster-49988.127828,Cluster-49988.96391,Cluster-49988.76980,Cluster-49988.127827,Cluster-49988.129975,Cluster-29484.0,Cluster-66…
Metabolism	Amino acid metabolism	Phenylalanine, tyrosine and tryptophan biosynthesis	ko00400	24	Cluster-49988.105270,Cluster-49988.28512,Cluster-38396.0,Cluster-49988.40839,Cluster-49988.40841,Cluster-49988.4539,Cluster-59424.0,Cluster-49988.41939,Cluster-49988.197738,Cluster-61917.2,Cluster-61917.3,Cluster-49988.41940,Cluster-49988.127829,Cluster-27090.0,Cluster-29484.0,Cluster-49988.129975,Cluster-49988.40840,Cluster-49988.187537,Cluster-49988.127827,Cluster-49988.4541,Cluster-39587.0,Clu…
Metabolism	Amino acid metabolism	Tryptophan metabolism	ko00380	132	Cluster-49988.131753,Cluster-49988.82512,Cluster-49988.208223,Cluster-49988.180736,Cluster-49108.0,Cluster-49988.52726,Cluster-49988.122685,Cluster-28263.0,Cluster-64837.0,Cluster-49988.124009,Cluster-44589.0,Cluster-17414.1,Cluster-49988.109091,Cluster-24087.1,Cluster-14568.3,Cluster-49988.64417,Cluster-14568.4,Cluster-49988.27288,Cluster-49988.100455,Cluster-49988.186085,Cluster-49988.52725,Clu…
Metabolism	Amino acid metabolism	Tyrosine metabolism	ko00350	66	Cluster-49585.0,Cluster-49988.93182,Cluster-49988.111832,Cluster-38396.0,Cluster-49988.186084,Cluster-39587.0,Cluster-49988.187537,Cluster-49988.202226,Cluster-49988.200977,Cluster-49988.119247,Cluster-31605.0,Cluster-49988.93181,Cluster-49988.192229,Cluster-49988.172169,Cluster-40077.0,Cluster-49988.124018,Cluster-26684.0,Cluster-49988.41939,Cluster-49988.104397,Cluster-24087.1,Cluster-14568.3,C…
Metabolism	Amino acid metabolism	Valine, leucine and isoleucine biosynthesis	ko00290	18	Cluster-17298.0,Cluster-57875.0,Cluster-49988.15101,Cluster-42460.0,Cluster-49988.51495,Cluster-41400.0,Cluster-49988.164966,Cluster-49988.117259,Cluster-49988.21204,Cluster-49988.117257,Cluster-8984.0,Cluster-49988.195149,Cluster-49988.111935,Cluster-49988.124647,Cluster-49988.177388,Cluster-36713.0,Cluster-60766.0,Cluster-53035.0
Metabolism	Amino acid metabolism	Valine, leucine and isoleucine degradation	ko00280	162	Cluster-49988.77039,Cluster-49988.91593,Cluster-49988.107502,Cluster-49988.117257,Cluster-49988.99592,Cluster-57875.0,Cluster-24456.0,Cluster-49988.158976,Cluster-49988.10244,Cluster-49988.158977,Cluster-49988.77841,Cluster-49988.155723,Cluster-49988.77037,Cluster-11151.0,Cluster-53035.0,Cluster-49988.143348,Cluster-49988.82772,Cluster-49468.0,Cluster-49988.82511,Cluster-49988.111935,Cluster-4998…
Metabolism	Biosynthesis of other secondary metabolites	Butirosin and neomycin biosynthesis	ko00524	20	Cluster-49988.124089,Cluster-21264.0,Cluster-49988.77130,Cluster-49988.190122,Cluster-49988.158543,Cluster-48033.0,Cluster-28033.0,Cluster-49988.135788,Cluster-49988.129288,Cluster-58860.0,Cluster-49988.125290,Cluster-49988.108161,Cluster-42890.0,Cluster-49988.129289,Cluster-49988.134622,Cluster-49988.131237,Cluster-49988.109075,Cluster-49988.158544,Cluster-49988.77131,Cluster-49988.158542
Metabolism	Biosynthesis of other secondary metabolites	Caffeine metabolism	ko00232	39	Cluster-26514.0,Cluster-21264.0,Cluster-49988.124089,Cluster-49988.77130,Cluster-49988.190122,Cluster-49988.158543,Cluster-27411.0,Cluster-49988.202867,Cluster-14598.0,Cluster-49988.161430,Cluster-49988.125290,Cluster-49988.135788,Cluster-3526.0,Cluster-49988.172555,Cluster-9092.0,Cluster-49988.203263,Cluster-49988.1266,Cluster-49988.129289,Cluster-49988.132123,Cluster-25078.0,Cluster-49988.77131…
Metabolism	Biosynthesis of other secondary metabolites	Monobactam biosynthesis	ko00261	23	Cluster-49988.132123,Cluster-49988.129289,Cluster-49988.134622,Cluster-49988.1266,Cluster-49988.131237,Cluster-49988.109075,Cluster-49988.158544,Cluster-49988.77131,Cluster-49988.158542,Cluster-49988.108161,Cluster-49988.158543,Cluster-48033.0,Cluster-49988.135788,Cluster-3526.0,Cluster-49988.172555,Cluster-49988.129288,Cluster-58860.0,Cluster-49988.161430,Cluster-49988.125290,Cluster-49988.12408…
Metabolism	Carbohydrate metabolism	Amino sugar and nucleotide sugar metabolism	ko00520	169	Cluster-49988.128773,Cluster-49988.94085,Cluster-49988.164994,Cluster-58860.0,Cluster-49988.82938,Cluster-49988.147945,Cluster-49988.129496,Cluster-49988.125785,Cluster-49988.10989,Cluster-49988.145640,Cluster-27049.0,Cluster-49988.158542,Cluster-56846.0,Cluster-49988.128131,Cluster-49988.144856,Cluster-39167.0,Cluster-49988.66365,Cluster-49988.157715,Cluster-49988.200884,Cluster-49988.16851,Clus…
Metabolism	Carbohydrate metabolism	Ascorbate and aldarate metabolism	ko00053	33	Cluster-49988.145631,Cluster-49988.66365,Cluster-65737.0,Cluster-49988.182237,Cluster-49988.10245,Cluster-49988.208815,Cluster-17414.1,Cluster-49988.153741,Cluster-21831.0,Cluster-64077.0,Cluster-49988.135412,Cluster-63710.0,Cluster-49988.70919,Cluster-66099.0,Cluster-61448.1,Cluster-61448.0,Cluster-20098.0,Cluster-49988.143350,Cluster-49988.27288,Cluster-49988.155723,Cluster-49988.10244,Cluster-…
Metabolism	Carbohydrate metabolism	Butanoate metabolism	ko00650	71	Cluster-49988.107104,Cluster-49988.77039,Cluster-39426.0,Cluster-55223.0,Cluster-49988.135772,Cluster-24724.0,Cluster-10546.0,Cluster-49988.145780,Cluster-49988.163305,Cluster-49988.158976,Cluster-49988.60792,Cluster-49988.158977,Cluster-49988.107103,Cluster-49988.77037,Cluster-49988.107106,Cluster-31332.0,Cluster-49988.13027,Cluster-49468.0,Cluster-49988.135774,Cluster-14611.0,Cluster-49988.1589…
Metabolism	Carbohydrate metabolism	Citrate cycle (TCA cycle)	ko00020	136	Cluster-49988.124607,Cluster-49988.80639,Cluster-49988.178376,Cluster-49988.182417,Cluster-49988.125812,Cluster-49988.94230,Cluster-22095.0,Cluster-66078.1,Cluster-49988.139659,Cluster-62822.0,Cluster-49988.121843,Cluster-49988.62806,Cluster-49988.129518,Cluster-49988.140703,Cluster-54334.0,Cluster-46066.0,Cluster-29700.0,Cluster-49988.146611,Cluster-49988.154184,Cluster-37322.1,Cluster-45812.0,C…
Metabolism	Carbohydrate metabolism	Fructose and mannose metabolism	ko00051	101	Cluster-5273.0,Cluster-41188.0,Cluster-61314.0,Cluster-39403.0,Cluster-49988.138809,Cluster-58860.0,Cluster-49988.4872,Cluster-49988.152562,Cluster-49988.184703,Cluster-27049.0,Cluster-49988.92649,Cluster-49988.8744,Cluster-49988.198060,Cluster-49988.70470,Cluster-49988.115436,Cluster-49988.88828,Cluster-49988.109075,Cluster-49988.158542,Cluster-49988.4873,Cluster-34656.0,Cluster-49988.138634,Clu…
Metabolism	Carbohydrate metabolism	Galactose metabolism	ko00052	105	Cluster-49988.108628,Cluster-12699.0,Cluster-19630.0,Cluster-49988.206663,Cluster-49988.77131,Cluster-49988.158544,Cluster-49988.58872,Cluster-49988.38244,Cluster-49988.152561,Cluster-49988.186470,Cluster-40037.0,Cluster-49988.19039,Cluster-49988.38242,Cluster-49988.59055,Cluster-2652.0,Cluster-49988.3879,Cluster-49988.125290,Cluster-49988.50984,Cluster-49988.158543,Cluster-49988.108629,Cluster-1…
Metabolism	Carbohydrate metabolism	Glycolysis / Gluconeogenesis	ko00010	192	Cluster-2833.0,Cluster-1109.1,Cluster-49988.71398,Cluster-65737.0,Cluster-49988.195475,Cluster-35168.0,Cluster-49988.76612,Cluster-49988.165267,Cluster-49988.157201,Cluster-49988.132040,Cluster-49988.208815,Cluster-49988.164101,Cluster-49988.117823,Cluster-52875.0,Cluster-33473.1,Cluster-49988.128334,Cluster-49988.100083,Cluster-63710.0,Cluster-22616.0,Cluster-49988.200977,Cluster-49988.125276,Cl…
Metabolism	Carbohydrate metabolism	Glyoxylate and dicarboxylate metabolism	ko00630	112	Cluster-65613.0,Cluster-49988.123339,Cluster-43937.0,Cluster-49988.100537,Cluster-66428.0,Cluster-49988.118174,Cluster-49988.77039,Cluster-49988.91593,Cluster-49988.150180,Cluster-49988.109096,Cluster-49988.136634,Cluster-49988.107502,Cluster-49988.139661,Cluster-49988.120971,Cluster-49988.205324,Cluster-49988.108381,Cluster-49988.109662,Cluster-49988.139426,Cluster-49988.82772,Cluster-49988.1407…
Metabolism	Carbohydrate metabolism	Inositol phosphate metabolism	ko00562	127	Cluster-49988.153930,Cluster-49988.151551,Cluster-49988.151196,Cluster-6178.0,Cluster-49988.146230,Cluster-49988.161565,Cluster-44230.1,Cluster-49988.26158,Cluster-49988.87351,Cluster-49988.80854,Cluster-49988.151192,Cluster-49988.136691,Cluster-49988.121344,Cluster-49988.147290,Cluster-61448.1,Cluster-49988.148788,Cluster-49988.154813,Cluster-26020.0,Cluster-49988.98239,Cluster-49988.133021,Clus…
Metabolism	Carbohydrate metabolism	Pentose and glucuronate interconversions	ko00040	98	Cluster-49988.66365,Cluster-20916.1,Cluster-49988.145631,Cluster-43278.0,Cluster-23686.0,Cluster-65365.0,Cluster-49988.92649,Cluster-49988.182237,Cluster-49988.179833,Cluster-49988.184703,Cluster-49988.180092,Cluster-63493.0,Cluster-49988.10245,Cluster-49988.153741,Cluster-49988.204901,Cluster-49988.55550,Cluster-49988.208573,Cluster-48093.0,Cluster-49988.84403,Cluster-41188.0,Cluster-3539.1,Clus…
Metabolism	Carbohydrate metabolism	Pentose phosphate pathway	ko00030	82	Cluster-49988.134825,Cluster-5273.0,Cluster-49988.86365,Cluster-49988.84403,Cluster-14112.0,Cluster-49988.177757,Cluster-49988.147945,Cluster-49988.185944,Cluster-51378.0,Cluster-49988.138809,Cluster-64077.0,Cluster-49988.152562,Cluster-49988.196176,Cluster-40561.0,Cluster-47696.0,Cluster-49988.137572,Cluster-49988.115436,Cluster-49988.70470,Cluster-49988.67003,Cluster-49988.138808,Cluster-57053.…
Metabolism	Carbohydrate metabolism	Propanoate metabolism	ko00640	86	Cluster-56651.0,Cluster-49988.126606,Cluster-28327.0,Cluster-49988.77039,Cluster-49988.135772,Cluster-49988.91593,Cluster-24724.0,Cluster-49988.136045,Cluster-49988.60792,Cluster-33588.0,Cluster-49988.77037,Cluster-34762.0,Cluster-49988.139428,Cluster-49988.43994,Cluster-13523.0,Cluster-49988.82772,Cluster-49988.135774,Cluster-49988.139426,Cluster-55750.0,Cluster-49988.184117,Cluster-49988.82511,…
Metabolism	Carbohydrate metabolism	Pyruvate metabolism	ko00620	132	Cluster-49988.153741,Cluster-53059.0,Cluster-21831.0,Cluster-12846.0,Cluster-49988.143200,Cluster-54452.0,Cluster-49988.168124,Cluster-49988.80637,Cluster-49988.145631,Cluster-49988.72690,Cluster-38984.0,Cluster-49988.160234,Cluster-49988.130415,Cluster-49988.10245,Cluster-13523.0,Cluster-34762.0,Cluster-49988.130262,Cluster-49988.77037,Cluster-55750.0,Cluster-49988.138170,Cluster-49988.129108,Cl…
Metabolism	Carbohydrate metabolism	Starch and sucrose metabolism	ko00500	92	Cluster-49988.59055,Cluster-37890.1,Cluster-49988.125281,Cluster-49988.38242,Cluster-49988.186470,Cluster-49988.239,Cluster-49988.38244,Cluster-49988.71647,Cluster-49988.137826,Cluster-66099.0,Cluster-28325.0,Cluster-20987.0,Cluster-49988.161754,Cluster-49988.108628,Cluster-49988.158544,Cluster-49988.77131,Cluster-49988.124089,Cluster-49988.90335,Cluster-49988.86366,Cluster-49988.50084,Cluster-49…
Metabolism	Energy metabolism	Nitrogen metabolism	ko00910	44	Cluster-49988.98442,Cluster-58364.0,Cluster-63962.0,Cluster-61190.0,Cluster-61105.0,Cluster-31281.0,Cluster-58861.0,Cluster-13050.0,Cluster-49988.119721,Cluster-49988.88332,Cluster-49988.125914,Cluster-41718.0,Cluster-22404.0,Cluster-49988.117411,Cluster-3795.0,Cluster-49988.126121,Cluster-49988.84308,Cluster-49988.98446,Cluster-5643.0,Cluster-49988.98443,Cluster-49988.125913,Cluster-55880.0,Clus…
Metabolism	Energy metabolism	Oxidative phosphorylation	ko00190	255	Cluster-45812.1,Cluster-49988.122721,Cluster-38825.0,Cluster-49988.108989,Cluster-54153.1,Cluster-49988.126217,Cluster-49988.125654,Cluster-49988.123082,Cluster-65928.1,Cluster-49988.57177,Cluster-49988.70621,Cluster-49988.123875,Cluster-49988.159774,Cluster-60758.0,Cluster-49988.146688,Cluster-29881.0,Cluster-49988.145010,Cluster-49988.118274,Cluster-49988.144214,Cluster-60621.0,Cluster-49988.12…
Metabolism	Energy metabolism	Sulfur metabolism	ko00920	43	Cluster-49988.156722,Cluster-49988.92741,Cluster-49988.126321,Cluster-49988.120004,Cluster-49988.201020,Cluster-49988.24397,Cluster-49988.161430,Cluster-49988.24396,Cluster-3526.0,Cluster-49988.172555,Cluster-57664.0,Cluster-15678.0,Cluster-49988.12336,Cluster-25915.0,Cluster-49988.43409,Cluster-13489.0,Cluster-49988.141664,Cluster-39176.0,Cluster-49988.1266,Cluster-49988.132123,Cluster-40244.0,C…
Metabolism	Glycan biosynthesis and metabolism	Glycosaminoglycan biosynthesis - chondroitin sulfate / dermatan sulfate	ko00532	60	Cluster-49988.115430,Cluster-49988.162369,Cluster-49988.100184,Cluster-49988.141324,Cluster-49988.112656,Cluster-49988.132682,Cluster-49988.183023,Cluster-10754.0,Cluster-49988.171909,Cluster-12884.0,Cluster-49988.113103,Cluster-49988.156852,Cluster-49988.171911,Cluster-49988.207417,Cluster-49988.132683,Cluster-49988.113104,Cluster-49988.153003,Cluster-26214.0,Cluster-5328.0,Cluster-14953.0,Clust…
Metabolism	Glycan biosynthesis and metabolism	Glycosaminoglycan biosynthesis - heparan sulfate / heparin	ko00534	84	Cluster-49988.112656,Cluster-18728.2,Cluster-49988.35593,Cluster-49988.70765,Cluster-49988.122438,Cluster-49988.171909,Cluster-49988.183023,Cluster-42486.0,Cluster-23790.0,Cluster-49988.171911,Cluster-23790.2,Cluster-49988.106739,Cluster-49988.143627,Cluster-49988.135700,Cluster-49988.174579,Cluster-49988.132683,Cluster-49988.113104,Cluster-49988.2993,Cluster-49988.182471,Cluster-49988.162871,Clu…
Metabolism	Glycan biosynthesis and metabolism	Glycosaminoglycan biosynthesis - keratan sulfate	ko00533	19	Cluster-23790.0,Cluster-49988.41861,Cluster-49988.149096,Cluster-49988.15421,Cluster-30415.1,Cluster-49988.21732,Cluster-30415.0,Cluster-23790.2,Cluster-49988.3679,Cluster-49988.180294,Cluster-49988.15157,Cluster-49988.17086,Cluster-49988.76318,Cluster-49988.175184,Cluster-48131.0,Cluster-59486.0,Cluster-49988.145595,Cluster-49988.178732,Cluster-24314.0
Metabolism	Glycan biosynthesis and metabolism	Glycosaminoglycan degradation	ko00531	109	Cluster-49988.144856,Cluster-66812.1,Cluster-49988.146115,Cluster-49988.118485,Cluster-49988.115222,Cluster-49988.186381,Cluster-49988.76478,Cluster-4605.0,Cluster-49988.79448,Cluster-49988.18907,Cluster-49988.161556,Cluster-49988.154506,Cluster-49988.152259,Cluster-49988.118779,Cluster-26948.0,Cluster-49988.129496,Cluster-49988.65979,Cluster-10401.2,Cluster-26948.1,Cluster-49988.167800,Cluster-4…
Metabolism	Glycan biosynthesis and metabolism	Glycosphingolipid biosynthesis - ganglio series	ko00604	35	Cluster-49988.16851,Cluster-49988.155398,Cluster-49988.119072,Cluster-49988.818,Cluster-49988.171378,Cluster-49988.158150,Cluster-49988.144857,Cluster-49988.189966,Cluster-49988.819,Cluster-49988.155397,Cluster-49988.32997,Cluster-49988.19039,Cluster-49988.8337,Cluster-38903.0,Cluster-49988.70664,Cluster-38502.0,Cluster-51123.0,Cluster-18576.0,Cluster-49988.70665,Cluster-49988.102826,Cluster-4998…
Metabolism	Glycan biosynthesis and metabolism	Glycosphingolipid biosynthesis - globo series	ko00603	50	Cluster-49988.148782,Cluster-49988.140477,Cluster-49988.2036,Cluster-49988.205982,Cluster-49988.18907,Cluster-49988.127324,Cluster-17732.0,Cluster-49988.144856,Cluster-49988.49955,Cluster-49988.132214,Cluster-49988.197091,Cluster-43469.0,Cluster-49988.197087,Cluster-49988.164994,Cluster-49988.144855,Cluster-49988.94085,Cluster-49988.105597,Cluster-49988.152276,Cluster-49988.129496,Cluster-35859.0…
Metabolism	Glycan biosynthesis and metabolism	Glycosphingolipid biosynthesis - lacto and neolacto series	ko00601	59	Cluster-49988.144855,Cluster-23638.0,Cluster-49988.164994,Cluster-28767.0,Cluster-62086.2,Cluster-49988.94085,Cluster-49988.149096,Cluster-49988.15856,Cluster-35859.0,Cluster-49988.129496,Cluster-61594.0,Cluster-49988.148782,Cluster-49988.35580,Cluster-49988.127324,Cluster-49988.18907,Cluster-56627.0,Cluster-49988.2036,Cluster-57482.0,Cluster-49988.3679,Cluster-49988.144856,Cluster-49988.132214,C…
Metabolism	Glycan biosynthesis and metabolism	Glycosylphosphatidylinositol(GPI)-anchor biosynthesis	ko00563	50	Cluster-45249.1,Cluster-49988.175854,Cluster-49988.62815,Cluster-54712.0,Cluster-61016.0,Cluster-49988.124739,Cluster-32901.0,Cluster-49988.71591,Cluster-49988.123546,Cluster-13015.0,Cluster-49988.184588,Cluster-49988.66517,Cluster-49988.59149,Cluster-49988.181948,Cluster-63072.0,Cluster-54146.0,Cluster-61550.0,Cluster-39182.4,Cluster-49988.142889,Cluster-49988.187469,Cluster-9684.1,Cluster-43365…
Metabolism	Glycan biosynthesis and metabolism	Mucin type O-glycan biosynthesis	ko00512	68	Cluster-17983.0,Cluster-49988.140657,Cluster-49988.1094,Cluster-50910.0,Cluster-49988.132580,Cluster-49988.87763,Cluster-49988.190649,Cluster-49988.206749,Cluster-49988.158382,Cluster-49988.201506,Cluster-49988.187256,Cluster-49988.134167,Cluster-49988.141087,Cluster-49988.204601,Cluster-49988.196728,Cluster-49988.87764,Cluster-49988.154387,Cluster-49988.179379,Cluster-49988.158384,Cluster-49988.…
Metabolism	Glycan biosynthesis and metabolism	N-Glycan biosynthesis	ko00510	137	Cluster-52677.1,Cluster-49988.145595,Cluster-49988.144924,Cluster-17169.1,Cluster-7136.0,Cluster-56318.0,Cluster-49988.199879,Cluster-49988.158538,Cluster-63788.2,Cluster-49988.181556,Cluster-49988.201417,Cluster-17169.2,Cluster-49988.199877,Cluster-49988.158357,Cluster-49988.180108,Cluster-49988.198124,Cluster-49988.158356,Cluster-30415.1,Cluster-49988.192042,Cluster-49988.41861,Cluster-49988.19…
Metabolism	Glycan biosynthesis and metabolism	Other glycan degradation	ko00511	61	Cluster-49988.199639,Cluster-49988.70664,Cluster-38903.0,Cluster-38502.0,Cluster-49988.137434,Cluster-61966.0,Cluster-49988.32997,Cluster-49988.19039,Cluster-49988.182355,Cluster-24280.0,Cluster-40216.2,Cluster-49988.156275,Cluster-49988.147867,Cluster-49988.145535,Cluster-49988.199638,Cluster-49988.102826,Cluster-49988.70665,Cluster-49988.184095,Cluster-18576.0,Cluster-51123.0,Cluster-49988.1616…
Metabolism	Glycan biosynthesis and metabolism	Other types of O-glycan biosynthesis	ko00514	56	Cluster-49988.119790,Cluster-49988.188015,Cluster-49988.15157,Cluster-49988.126777,Cluster-62953.0,Cluster-49988.159613,Cluster-49988.105359,Cluster-22792.0,Cluster-49988.55530,Cluster-49988.118643,Cluster-49988.145595,Cluster-49988.126776,Cluster-49988.172929,Cluster-49988.132046,Cluster-49988.84622,Cluster-30415.1,Cluster-49988.119779,Cluster-49988.15840,Cluster-49988.15421,Cluster-65341.0,Clus…
Metabolism	Lipid metabolism	Arachidonic acid metabolism	ko00590	181	Cluster-49988.161275,Cluster-12597.0,Cluster-23894.0,Cluster-48083.0,Cluster-49988.155362,Cluster-49988.157518,Cluster-49988.155357,Cluster-49988.17336,Cluster-49988.82897,Cluster-49988.37986,Cluster-49988.171273,Cluster-49988.148405,Cluster-49988.38331,Cluster-52797.0,Cluster-49988.152489,Cluster-35988.0,Cluster-49988.38335,Cluster-49988.153650,Cluster-49988.429,Cluster-14181.2,Cluster-8552.0,Cl…
Metabolism	Lipid metabolism	Biosynthesis of unsaturated fatty acids	ko01040	71	Cluster-43308.0,Cluster-35404.1,Cluster-28390.0,Cluster-49988.116766,Cluster-56833.0,Cluster-49988.118927,Cluster-49988.166167,Cluster-49988.98858,Cluster-33858.0,Cluster-49988.136231,Cluster-49988.166973,Cluster-49988.203432,Cluster-43651.0,Cluster-49988.61108,Cluster-24724.0,Cluster-49988.92692,Cluster-49988.135772,Cluster-49988.2802,Cluster-49988.2805,Cluster-49988.118926,Cluster-63007.0,Clust…
Metabolism	Lipid metabolism	Ether lipid metabolism	ko00565	122	Cluster-49988.100732,Cluster-49988.175265,Cluster-49988.208636,Cluster-49988.193458,Cluster-49988.38334,Cluster-49988.164147,Cluster-49988.36672,Cluster-49988.175930,Cluster-49988.155648,Cluster-49988.81428,Cluster-49988.132158,Cluster-49988.42450,Cluster-49988.38329,Cluster-21469.2,Cluster-49988.162306,Cluster-49988.135309,Cluster-49988.160689,Cluster-49988.45898,Cluster-49988.11052,Cluster-3714…
Metabolism	Lipid metabolism	Fatty acid biosynthesis	ko00061	38	Cluster-49988.108161,Cluster-42890.0,Cluster-49988.108608,Cluster-49988.18368,Cluster-49988.142044,Cluster-49988.122346,Cluster-48263.4,Cluster-37478.0,Cluster-49988.131237,Cluster-48263.0,Cluster-49988.39831,Cluster-49988.127467,Cluster-49988.201093,Cluster-48263.3,Cluster-48033.0,Cluster-49988.129484,Cluster-22370.0,Cluster-49988.129288,Cluster-49988.112772,Cluster-28033.0,Cluster-49988.108609,…
Metabolism	Lipid metabolism	Fatty acid degradation	ko00071	136	Cluster-21831.0,Cluster-49988.74968,Cluster-49988.153741,Cluster-54848.0,Cluster-22370.0,Cluster-49988.150473,Cluster-49988.162171,Cluster-64272.0,Cluster-49988.169002,Cluster-49988.145631,Cluster-54848.1,Cluster-49988.148832,Cluster-49988.10245,Cluster-49988.122346,Cluster-49988.108608,Cluster-48381.0,Cluster-49988.108607,Cluster-49988.55573,Cluster-49988.151470,Cluster-49988.77037,Cluster-49988…
Metabolism	Lipid metabolism	Fatty acid elongation	ko00062	52	Cluster-49988.205777,Cluster-64470.0,Cluster-24456.0,Cluster-49988.119326,Cluster-49988.119328,Cluster-66241.1,Cluster-49988.135772,Cluster-49988.191349,Cluster-49988.120164,Cluster-49988.92692,Cluster-39037.0,Cluster-24724.0,Cluster-49988.135774,Cluster-35404.2,Cluster-44176.7,Cluster-49988.191348,Cluster-49988.184119,Cluster-49988.82511,Cluster-52535.2,Cluster-44176.4,Cluster-44176.3,Cluster-60…
Metabolism	Lipid metabolism	Glycerolipid metabolism	ko00561	158	Cluster-49988.22675,Cluster-49988.124377,Cluster-49988.9677,Cluster-49988.92179,Cluster-49988.143350,Cluster-49988.105653,Cluster-49988.44430,Cluster-49988.9685,Cluster-49988.130620,Cluster-41408.0,Cluster-49988.66552,Cluster-25447.0,Cluster-49988.112943,Cluster-49988.143347,Cluster-37868.0,Cluster-49988.109458,Cluster-49988.153861,Cluster-49988.9686,Cluster-49988.70919,Cluster-49988.148237,Clust…
Metabolism	Lipid metabolism	Glycerophospholipid metabolism	ko00564	274	Cluster-16868.0,Cluster-49988.135310,Cluster-55086.0,Cluster-49988.182838,Cluster-49988.196155,Cluster-49988.207744,Cluster-49988.161281,Cluster-48749.0,Cluster-49988.138853,Cluster-49988.128335,Cluster-49988.6659,Cluster-49988.135939,Cluster-49988.114788,Cluster-49988.38333,Cluster-49988.40284,Cluster-49988.145565,Cluster-49988.182101,Cluster-49988.205977,Cluster-49988.11876,Cluster-49988.171274…
Metabolism	Lipid metabolism	Linoleic acid metabolism	ko00591	86	Cluster-49988.63305,Cluster-49988.193456,Cluster-49988.178297,Cluster-49988.118610,Cluster-49988.103231,Cluster-25078.0,Cluster-49988.107735,Cluster-49988.2701,Cluster-49988.72549,Cluster-49988.157580,Cluster-49988.193454,Cluster-49988.113676,Cluster-49988.6329,Cluster-49988.4177,Cluster-49988.117938,Cluster-49988.130596,Cluster-49988.206450,Cluster-48052.0,Cluster-49988.176478,Cluster-49988.5710…
Metabolism	Lipid metabolism	Primary bile acid biosynthesis	ko00120	43	Cluster-49988.208758,Cluster-49988.206197,Cluster-49988.51336,Cluster-49988.51335,Cluster-49988.194871,Cluster-49988.126154,Cluster-49988.101806,Cluster-49988.205368,Cluster-49988.205364,Cluster-51831.0,Cluster-49396.0,Cluster-49988.126143,Cluster-11102.0,Cluster-49988.53725,Cluster-46240.0,Cluster-47656.0,Cluster-35380.0,Cluster-49988.205366,Cluster-49988.2805,Cluster-49988.2802,Cluster-25591.0,…
Metabolism	Lipid metabolism	Sphingolipid metabolism	ko00600	149	Cluster-49988.194707,Cluster-49988.82978,Cluster-49988.102208,Cluster-49988.153691,Cluster-38087.0,Cluster-49988.154506,Cluster-49988.166010,Cluster-49988.92101,Cluster-49988.205982,Cluster-25968.0,Cluster-49988.32826,Cluster-60645.0,Cluster-23600.0,Cluster-49988.58790,Cluster-49988.166012,Cluster-49988.79532,Cluster-49988.82168,Cluster-49988.97734,Cluster-49988.82169,Cluster-49988.112820,Cluster…
Metabolism	Lipid metabolism	Steroid biosynthesis	ko00100	46	Cluster-49988.207961,Cluster-49988.186086,Cluster-49988.2522,Cluster-49988.25455,Cluster-49988.149897,Cluster-26412.0,Cluster-49988.189450,Cluster-49988.148835,Cluster-17457.0,Cluster-49988.118712,Cluster-49988.18346,Cluster-49988.148832,Cluster-49988.189443,Cluster-49988.50596,Cluster-49988.3738,Cluster-49988.192056,Cluster-49988.189445,Cluster-6684.1,Cluster-49988.123749,Cluster-49988.29465,Clu…
Metabolism	Lipid metabolism	Steroid hormone biosynthesis	ko00140	79	Cluster-49988.157692,Cluster-44463.0,Cluster-5034.0,Cluster-49988.103233,Cluster-49988.167917,Cluster-49988.14225,Cluster-49988.27254,Cluster-51831.0,Cluster-49988.794,Cluster-54286.0,Cluster-49988.91769,Cluster-49988.95818,Cluster-22106.0,Cluster-49988.148891,Cluster-54282.0,Cluster-16067.0,Cluster-49988.91768,Cluster-49988.59172,Cluster-49988.37021,Cluster-49988.17771,Cluster-49988.91770,Cluste…
Metabolism	Lipid metabolism	Synthesis and degradation of ketone bodies	ko00072	37	Cluster-14611.0,Cluster-49988.175200,Cluster-31332.1,Cluster-49988.13027,Cluster-31332.0,Cluster-49988.166756,Cluster-49988.107106,Cluster-49988.77037,Cluster-49988.107103,Cluster-49988.113568,Cluster-49988.163305,Cluster-54049.0,Cluster-49988.77038,Cluster-49988.57527,Cluster-61796.0,Cluster-49988.151862,Cluster-19891.0,Cluster-39426.0,Cluster-55223.0,Cluster-49988.77039,Cluster-49988.107104,Clu…
Metabolism	Lipid metabolism	alpha-Linolenic acid metabolism	ko00592	80	Cluster-49988.38330,Cluster-49988.38333,Cluster-49988.40284,Cluster-941.0,Cluster-49988.62720,Cluster-49988.136749,Cluster-49988.205765,Cluster-49988.182413,Cluster-49988.156621,Cluster-48944.0,Cluster-30897.0,Cluster-27201.0,Cluster-49988.175933,Cluster-49988.11052,Cluster-49988.171274,Cluster-22475.0,Cluster-49988.41867,Cluster-49988.193458,Cluster-49988.38334,Cluster-49988.175930,Cluster-49988…
Metabolism	Metabolism of cofactors and vitamins	Biotin metabolism	ko00780	3	Cluster-49988.129257,Cluster-49988.16360,Cluster-49988.152840
Metabolism	Metabolism of cofactors and vitamins	Folate biosynthesis	ko00790	36	Cluster-49988.103660,Cluster-49988.85852,Cluster-49988.101060,Cluster-49988.180031,Cluster-49988.199095,Cluster-49988.21866,Cluster-23882.0,Cluster-49988.72093,Cluster-49988.31868,Cluster-14763.0,Cluster-49988.144761,Cluster-49988.22025,Cluster-49988.48861,Cluster-49988.101056,Cluster-37450.0,Cluster-49988.101055,Cluster-49988.50676,Cluster-49988.49529,Cluster-49988.48860,Cluster-49988.61463,Clus…
Metabolism	Metabolism of cofactors and vitamins	Lipoic acid metabolism	ko00785	12	Cluster-49988.112930,Cluster-49988.193087,Cluster-49988.141985,Cluster-49988.36430,Cluster-10546.0,Cluster-49988.155479,Cluster-49988.40972,Cluster-51015.4,Cluster-51015.3,Cluster-49988.141984,Cluster-49988.67791,Cluster-65464.0
Metabolism	Metabolism of cofactors and vitamins	Nicotinate and nicotinamide metabolism	ko00760	55	Cluster-11576.0,Cluster-49988.150596,Cluster-11576.1,Cluster-49988.108371,Cluster-46070.0,Cluster-59388.0,Cluster-49988.144788,Cluster-49988.173089,Cluster-49988.106747,Cluster-41372.0,Cluster-17033.0,Cluster-49988.108364,Cluster-49988.56058,Cluster-49988.142690,Cluster-49988.155651,Cluster-49988.180912,Cluster-49988.97982,Cluster-49988.192215,Cluster-19080.0,Cluster-49988.191772,Cluster-49988.11…
Metabolism	Metabolism of cofactors and vitamins	One carbon pool by folate	ko00670	43	Cluster-49988.143714,Cluster-43524.0,Cluster-49988.160089,Cluster-49988.205323,Cluster-49988.139027,Cluster-49988.140820,Cluster-60821.0,Cluster-49988.85852,Cluster-32016.0,Cluster-49988.207057,Cluster-49988.207577,Cluster-3769.0,Cluster-49988.192198,Cluster-49988.205325,Cluster-50212.0,Cluster-49988.156000,Cluster-49988.182621,Cluster-33741.0,Cluster-49988.155999,Cluster-21109.0,Cluster-49988.17…
Metabolism	Metabolism of cofactors and vitamins	Pantothenate and CoA biosynthesis	ko00770	49	Cluster-11969.11,Cluster-49988.117259,Cluster-49988.204347,Cluster-18217.0,Cluster-49988.195971,Cluster-45130.0,Cluster-42460.0,Cluster-65401.0,Cluster-11969.8,Cluster-11969.10,Cluster-49988.195571,Cluster-38693.0,Cluster-49988.60264,Cluster-65096.0,Cluster-49988.195570,Cluster-47257.0,Cluster-49988.147965,Cluster-49988.101877,Cluster-11969.6,Cluster-49988.62709,Cluster-49988.195572,Cluster-51179…
Metabolism	Metabolism of cofactors and vitamins	Porphyrin and chlorophyll metabolism	ko00860	48	Cluster-49988.70762,Cluster-49988.46717,Cluster-49988.170898,Cluster-49988.173202,Cluster-49988.46716,Cluster-48309.0,Cluster-49988.173203,Cluster-49988.134460,Cluster-49988.125368,Cluster-55344.0,Cluster-49988.195995,Cluster-49988.70761,Cluster-49988.195994,Cluster-49988.124981,Cluster-49988.76770,Cluster-49988.186026,Cluster-49988.173204,Cluster-40186.0,Cluster-49988.165658,Cluster-49988.54399,…
Metabolism	Metabolism of cofactors and vitamins	Retinol metabolism	ko00830	113	Cluster-49988.134586,Cluster-49988.10243,Cluster-49988.11697,Cluster-64641.1,Cluster-49988.208026,Cluster-49988.165867,Cluster-49988.145633,Cluster-49988.134582,Cluster-49988.6278,Cluster-49988.181088,Cluster-49988.36627,Cluster-49988.134580,Cluster-49988.102482,Cluster-49988.137165,Cluster-36625.0,Cluster-49988.97211,Cluster-43345.1,Cluster-49988.159589,Cluster-17923.1,Cluster-29015.0,Cluster-33…
Metabolism	Metabolism of cofactors and vitamins	Riboflavin metabolism	ko00740	2	Cluster-49988.124864,Cluster-49988.143888
Metabolism	Metabolism of cofactors and vitamins	Thiamine metabolism	ko00730	7	Cluster-49988.151205,Cluster-49988.143888,Cluster-10501.0,Cluster-21741.0,Cluster-49988.95117,Cluster-49988.175082,Cluster-49988.192684
Metabolism	Metabolism of cofactors and vitamins	Ubiquinone and other terpenoid-quinone biosynthesis	ko00130	26	Cluster-49988.71795,Cluster-38263.0,Cluster-49988.188899,Cluster-49988.61790,Cluster-31605.0,Cluster-49988.137438,Cluster-49988.172169,Cluster-49988.41940,Cluster-49988.136615,Cluster-49988.4541,Cluster-49988.47052,Cluster-49988.136617,Cluster-49988.136616,Cluster-49988.158055,Cluster-49988.150923,Cluster-49988.137829,Cluster-49988.129373,Cluster-49988.137828,Cluster-56717.0,Cluster-54207.0,Clust…
Metabolism	Metabolism of cofactors and vitamins	Vitamin B6 metabolism	ko00750	15	Cluster-49988.162540,Cluster-49988.181656,Cluster-49988.34757,Cluster-32816.0,Cluster-40653.0,Cluster-41725.0,Cluster-49988.162539,Cluster-49988.137779,Cluster-49988.127006,Cluster-49988.126673,Cluster-24087.1,Cluster-49988.181655,Cluster-49988.40683,Cluster-49988.162541,Cluster-49988.185111
Metabolism	Metabolism of other amino acids	Cyanoamino acid metabolism	ko00460	46	Cluster-49988.125914,Cluster-49988.119721,Cluster-49988.182621,Cluster-49988.207057,Cluster-3769.0,Cluster-49988.194718,Cluster-49988.58335,Cluster-49988.205325,Cluster-50212.0,Cluster-49988.73372,Cluster-49988.198005,Cluster-49988.46208,Cluster-43524.0,Cluster-49988.125913,Cluster-42952.0,Cluster-22165.0,Cluster-49988.180670,Cluster-49988.35321,Cluster-23592.0,Cluster-49988.140506,Cluster-49988.…
Metabolism	Metabolism of other amino acids	D-Arginine and D-ornithine metabolism	ko00472	2	Cluster-26514.0,Cluster-9092.0
Metabolism	Metabolism of other amino acids	D-Glutamine and D-glutamate metabolism	ko00471	26	Cluster-49988.127786,Cluster-49988.188860,Cluster-49988.4320,Cluster-49988.197260,Cluster-51789.0,Cluster-49988.125913,Cluster-49988.135166,Cluster-46986.0,Cluster-40716.0,Cluster-49988.25656,Cluster-49988.51992,Cluster-49988.140954,Cluster-49988.140953,Cluster-49988.62046,Cluster-49988.159032,Cluster-49988.192252,Cluster-49988.125915,Cluster-49988.119721,Cluster-49988.151849,Cluster-49988.111540…
Metabolism	Metabolism of other amino acids	Glutathione metabolism	ko00480	163	Cluster-42362.1,Cluster-49988.206070,Cluster-10650.0,Cluster-49988.9535,Cluster-35333.0,Cluster-45353.0,Cluster-49988.118290,Cluster-34778.0,Cluster-13667.0,Cluster-49988.84126,Cluster-49988.64957,Cluster-49988.153985,Cluster-58141.0,Cluster-41514.0,Cluster-49988.48199,Cluster-41738.1,Cluster-49988.49284,Cluster-49988.182653,Cluster-49988.198458,Cluster-49988.166573,Cluster-14173.0,Cluster-49988.…
Metabolism	Metabolism of other amino acids	Selenocompound metabolism	ko00450	33	Cluster-49988.1266,Cluster-49988.132123,Cluster-49988.45421,Cluster-49988.135177,Cluster-42030.0,Cluster-49988.80877,Cluster-49988.135175,Cluster-49988.139379,Cluster-49988.161430,Cluster-49988.172555,Cluster-3526.0,Cluster-45298.0,Cluster-1293.0,Cluster-41297.0,Cluster-61720.0,Cluster-49988.105732,Cluster-49988.192198,Cluster-29580.0,Cluster-49988.15346,Cluster-49988.178445,Cluster-49988.27047,C…
Metabolism	Metabolism of other amino acids	Taurine and hypotaurine metabolism	ko00430	61	Cluster-49988.46208,Cluster-49988.2801,Cluster-49988.207018,Cluster-49988.144802,Cluster-49988.147965,Cluster-42952.0,Cluster-49988.166167,Cluster-49988.180670,Cluster-22165.0,Cluster-49988.35321,Cluster-51610.0,Cluster-23592.0,Cluster-49988.140506,Cluster-49988.150943,Cluster-49988.169898,Cluster-49988.82895,Cluster-49988.201532,Cluster-49988.82897,Cluster-62790.0,Cluster-49988.82904,Cluster-567…
Metabolism	Metabolism of other amino acids	beta-Alanine metabolism	ko00410	126	Cluster-49988.143347,Cluster-49988.176413,Cluster-49988.10244,Cluster-49988.60792,Cluster-49988.155723,Cluster-33588.0,Cluster-29391.1,Cluster-49988.187295,Cluster-49988.126606,Cluster-49988.201966,Cluster-49988.143350,Cluster-49988.7881,Cluster-49988.166479,Cluster-49988.135772,Cluster-49988.173884,Cluster-24724.0,Cluster-8384.1,Cluster-49988.136045,Cluster-49988.8897,Cluster-49988.198677,Cluste…
Metabolism	Metabolism of terpenoids and polyketides	Insect hormone biosynthesis	ko00981	8	Cluster-49988.150140,Cluster-40561.0,Cluster-49988.108895,Cluster-49988.150190,Cluster-49988.127370,Cluster-49988.119007,Cluster-15668.1,Cluster-15668.2
Metabolism	Metabolism of terpenoids and polyketides	Polyketide sugar unit biosynthesis	ko00523	1	Cluster-22391.0
Metabolism	Metabolism of terpenoids and polyketides	Terpenoid backbone biosynthesis	ko00900	66	Cluster-59864.0,Cluster-49988.129048,Cluster-55015.0,Cluster-49988.122685,Cluster-49988.119007,Cluster-49988.123030,Cluster-49988.34195,Cluster-49988.13369,Cluster-49988.133972,Cluster-49988.13676,Cluster-44589.0,Cluster-49988.47514,Cluster-32066.0,Cluster-49988.113568,Cluster-12528.0,Cluster-54049.0,Cluster-49988.77038,Cluster-49988.194388,Cluster-49988.127370,Cluster-49988.47516,Cluster-52379.0…
Metabolism	Nucleotide metabolism	Purine metabolism	ko00230	473	Cluster-58595.0,Cluster-15190.0,Cluster-29195.0,Cluster-27861.0,Cluster-49988.125871,Cluster-46648.0,Cluster-49988.14927,Cluster-49988.8450,Cluster-49988.170454,Cluster-49988.199611,Cluster-49988.59899,Cluster-49988.191762,Cluster-49988.206295,Cluster-54674.0,Cluster-49988.110213,Cluster-49988.110218,Cluster-49988.29069,Cluster-49988.206902,Cluster-38698.1,Cluster-37470.0,Cluster-47396.0,Cluster-…
Metabolism	Nucleotide metabolism	Pyrimidine metabolism	ko00240	314	Cluster-32378.0,Cluster-49988.188646,Cluster-46081.0,Cluster-49988.93095,Cluster-66017.0,Cluster-49988.119901,Cluster-49988.135175,Cluster-49988.58555,Cluster-49988.3662,Cluster-49988.55899,Cluster-47986.0,Cluster-62831.0,Cluster-49988.93646,Cluster-49988.134449,Cluster-49988.123411,Cluster-49988.89272,Cluster-49988.121382,Cluster-49988.148056,Cluster-49988.196666,Cluster-59388.0,Cluster-49988.61…
Metabolism	Overview	2-Oxocarboxylic acid metabolism	ko01210	60	Cluster-49988.13527,Cluster-49988.129975,Cluster-61816.0,Cluster-49988.174906,Cluster-49988.156324,Cluster-49988.127828,Cluster-49988.68603,Cluster-49988.127827,Cluster-49988.96391,Cluster-49988.131243,Cluster-49988.68602,Cluster-16743.0,Cluster-49988.103125,Cluster-66941.0,Cluster-27090.0,Cluster-3145.0,Cluster-49988.139659,Cluster-49988.127829,Cluster-49988.127084,Cluster-49988.120018,Cluster-3…
Metabolism	Overview	Biosynthesis of amino acids	ko01230	254	Cluster-48525.0,Cluster-31281.0,Cluster-49988.103554,Cluster-49988.194720,Cluster-38396.0,Cluster-13050.0,Cluster-16503.0,Cluster-42460.0,Cluster-4487.0,Cluster-49988.15345,Cluster-49988.15101,Cluster-17298.0,Cluster-49988.194428,Cluster-31156.0,Cluster-49988.77639,Cluster-49988.131172,Cluster-1109.0,Cluster-24550.0,Cluster-49988.176050,Cluster-49988.43408,Cluster-49988.40840,Cluster-39587.0,Clus…
Metabolism	Overview	Carbon metabolism	ko01200	389	Cluster-49988.118896,Cluster-49988.125290,Cluster-21872.0,Cluster-61816.0,Cluster-49988.148194,Cluster-49988.127828,Cluster-49988.127827,Cluster-49988.190122,Cluster-49988.72236,Cluster-49988.152561,Cluster-29128.0,Cluster-49988.105270,Cluster-49988.135804,Cluster-49988.196177,Cluster-49988.136044,Cluster-32816.0,Cluster-65147.0,Cluster-49988.163716,Cluster-49988.35822,Cluster-47030.0,Cluster-499…
Metabolism	Overview	Degradation of aromatic compounds	ko01220	16	Cluster-49988.103033,Cluster-49988.208162,Cluster-49988.36895,Cluster-50989.0,Cluster-49988.122463,Cluster-42042.2,Cluster-43278.0,Cluster-49988.67969,Cluster-49988.188188,Cluster-49988.188187,Cluster-49988.200977,Cluster-51833.0,Cluster-49988.82421,Cluster-49988.208160,Cluster-64077.0,Cluster-49988.124018
Metabolism	Overview	Fatty acid metabolism	ko01212	135	Cluster-49988.108161,Cluster-49988.82512,Cluster-49988.43741,Cluster-49988.150853,Cluster-60958.0,Cluster-49988.122685,Cluster-65431.1,Cluster-48263.0,Cluster-49988.39831,Cluster-57697.0,Cluster-49988.125896,Cluster-50211.0,Cluster-49988.153584,Cluster-49988.128462,Cluster-33535.0,Cluster-49988.129484,Cluster-22473.0,Cluster-44589.0,Cluster-49988.181474,Cluster-49988.203431,Cluster-49988.149439,C…
Metabolism	Xenobiotics biodegradation and metabolism	Drug metabolism - cytochrome P450	ko00982	78	Cluster-65590.0,Cluster-49988.144698,Cluster-55983.0,Cluster-14568.2,Cluster-49988.114926,Cluster-61875.0,Cluster-49988.198456,Cluster-23414.0,Cluster-49988.102482,Cluster-49988.164915,Cluster-49988.88831,Cluster-49988.164121,Cluster-49988.160913,Cluster-33374.0,Cluster-49988.198454,Cluster-29017.0,Cluster-26554.0,Cluster-49988.138549,Cluster-49988.167202,Cluster-49988.122463,Cluster-49988.161679…
Metabolism	Xenobiotics biodegradation and metabolism	Drug metabolism - other enzymes	ko00983	101	Cluster-30481.0,Cluster-49988.117539,Cluster-62332.0,Cluster-49988.195572,Cluster-49988.118821,Cluster-49988.195570,Cluster-49988.60264,Cluster-65096.0,Cluster-58420.0,Cluster-49988.201315,Cluster-49988.201314,Cluster-49988.195571,Cluster-49988.17841,Cluster-49988.25512,Cluster-49988.76405,Cluster-49988.195971,Cluster-60031.0,Cluster-49988.53285,Cluster-49988.145521,Cluster-30739.0,Cluster-49988.…
Metabolism	Xenobiotics biodegradation and metabolism	Metabolism of xenobiotics by cytochrome P450	ko00980	82	Cluster-49988.172508,Cluster-49988.82421,Cluster-64731.0,Cluster-49988.141612,Cluster-49988.196905,Cluster-49988.172507,Cluster-43348.1,Cluster-49988.195694,Cluster-49988.138549,Cluster-49988.167202,Cluster-49988.161679,Cluster-49988.73781,Cluster-49988.122463,Cluster-49988.198457,Cluster-49988.122877,Cluster-49988.19583,Cluster-49988.130590,Cluster-49988.119743,Cluster-49988.136511,Cluster-49988…
Organismal Systems	Circulatory system	Adrenergic signaling in cardiomyocytes	ko04261	396	Cluster-37725.0,Cluster-49988.161061,Cluster-49988.192575,Cluster-49988.181847,Cluster-49988.18634,Cluster-49988.92525,Cluster-41220.0,Cluster-49988.165469,Cluster-49988.115256,Cluster-49988.125966,Cluster-39097.0,Cluster-49988.123482,Cluster-49988.10542,Cluster-49988.38705,Cluster-49988.174341,Cluster-49988.141075,Cluster-49988.18015,Cluster-49988.185684,Cluster-49988.71804,Cluster-59168.3,Clust…
Organismal Systems	Circulatory system	Cardiac muscle contraction	ko04260	147	Cluster-49988.123719,Cluster-49988.40705,Cluster-49988.122895,Cluster-49988.59877,Cluster-22482.0,Cluster-49988.125656,Cluster-49988.177380,Cluster-49988.123736,Cluster-49988.181846,Cluster-49988.124719,Cluster-31141.0,Cluster-49988.113624,Cluster-58698.0,Cluster-49988.151864,Cluster-49988.174343,Cluster-49988.124733,Cluster-49988.167742,Cluster-49988.125010,Cluster-49988.119452,Cluster-49988.123…
Organismal Systems	Circulatory system	Vascular smooth muscle contraction	ko04270	399	Cluster-49988.123628,Cluster-49988.106911,Cluster-49988.186914,Cluster-49988.153651,Cluster-49988.125803,Cluster-23187.0,Cluster-49988.134259,Cluster-19976.0,Cluster-33034.0,Cluster-49988.101388,Cluster-66977.0,Cluster-49988.92528,Cluster-49988.83900,Cluster-49988.115998,Cluster-49988.200739,Cluster-49988.106497,Cluster-20568.0,Cluster-4799.1,Cluster-49988.81271,Cluster-54233.1,Cluster-49988.6989…
Organismal Systems	Development	Axon guidance	ko04360	231	Cluster-40748.0,Cluster-49988.116678,Cluster-54164.0,Cluster-49988.114527,Cluster-49988.149929,Cluster-30090.0,Cluster-5494.0,Cluster-49988.125316,Cluster-49988.122266,Cluster-49988.131745,Cluster-55154.0,Cluster-40748.3,Cluster-49988.37147,Cluster-49988.53636,Cluster-49988.147648,Cluster-49988.109765,Cluster-49988.134157,Cluster-62066.1,Cluster-62066.0,Cluster-49988.142119,Cluster-20774.0,Cluste…
Organismal Systems	Development	Dorso-ventral axis formation	ko04320	249	Cluster-49988.3059,Cluster-49988.105945,Cluster-49988.123753,Cluster-49988.93812,Cluster-49988.171530,Cluster-49988.199759,Cluster-49988.126183,Cluster-49988.162590,Cluster-49988.26424,Cluster-49988.127264,Cluster-49988.35754,Cluster-49988.4415,Cluster-49988.205420,Cluster-49988.144178,Cluster-49988.119516,Cluster-8063.0,Cluster-8217.0,Cluster-49988.192093,Cluster-49988.146123,Cluster-49988.14149…
Organismal Systems	Development	Osteoclast differentiation	ko04380	178	Cluster-49988.65079,Cluster-49988.182931,Cluster-49988.181929,Cluster-49988.178945,Cluster-49988.73815,Cluster-49988.140513,Cluster-49988.162591,Cluster-49988.118533,Cluster-49988.98991,Cluster-49988.132051,Cluster-49988.126788,Cluster-49988.6748,Cluster-49988.163342,Cluster-49988.164044,Cluster-49988.126796,Cluster-13356.0,Cluster-49988.4528,Cluster-14743.0,Cluster-8324.0,Cluster-18557.0,Cluster…
Organismal Systems	Digestive system	Bile secretion	ko04976	181	Cluster-49988.185684,Cluster-39374.0,Cluster-49988.123482,Cluster-41078.0,Cluster-5090.1,Cluster-49988.165469,Cluster-49988.115256,Cluster-49988.142192,Cluster-49988.169897,Cluster-49988.149640,Cluster-49988.2805,Cluster-49988.2802,Cluster-49988.18634,Cluster-49988.113676,Cluster-49988.164186,Cluster-49988.60100,Cluster-49988.2627,Cluster-49988.125280,Cluster-49988.26579,Cluster-49988.135079,Clus…
Organismal Systems	Digestive system	Carbohydrate digestion and absorption	ko04973	68	Cluster-37890.1,Cluster-49988.65079,Cluster-49988.164043,Cluster-49988.161920,Cluster-49988.126788,Cluster-49988.142954,Cluster-49988.158544,Cluster-49988.77131,Cluster-49988.124089,Cluster-49988.70453,Cluster-49988.90335,Cluster-49988.148504,Cluster-49988.164044,Cluster-11899.0,Cluster-49988.177080,Cluster-49988.190122,Cluster-49988.18633,Cluster-49988.158543,Cluster-49988.146230,Cluster-49988.3…
Organismal Systems	Digestive system	Fat digestion and absorption	ko04975	93	Cluster-62648.0,Cluster-49988.127829,Cluster-49988.22011,Cluster-49988.77037,Cluster-49988.156618,Cluster-49988.100733,Cluster-49988.129975,Cluster-49988.96391,Cluster-49988.121328,Cluster-49988.157043,Cluster-49988.77039,Cluster-49988.44430,Cluster-39374.0,Cluster-49988.66552,Cluster-25447.0,Cluster-49988.107735,Cluster-50527.0,Cluster-49988.191126,Cluster-49988.198259,Cluster-49988.58790,Cluste…
Organismal Systems	Digestive system	Gastric acid secretion	ko04971	276	Cluster-26042.0,Cluster-49988.140621,Cluster-49988.160986,Cluster-49988.189382,Cluster-49988.205828,Cluster-49988.122760,Cluster-49988.85254,Cluster-31728.1,Cluster-49988.53833,Cluster-11899.0,Cluster-63616.0,Cluster-49988.164406,Cluster-49988.64058,Cluster-49988.55642,Cluster-53183.0,Cluster-49988.104619,Cluster-49988.148023,Cluster-49988.171606,Cluster-49988.127075,Cluster-49988.180406,Cluster-…
Organismal Systems	Digestive system	Mineral absorption	ko04978	92	Cluster-49988.187152,Cluster-49988.129243,Cluster-49988.25215,Cluster-49988.124774,Cluster-49988.122441,Cluster-49988.135296,Cluster-49988.123736,Cluster-25779.0,Cluster-49988.192964,Cluster-49988.9517,Cluster-31843.0,Cluster-49988.181846,Cluster-61418.0,Cluster-49988.124733,Cluster-49988.113624,Cluster-49988.179295,Cluster-49988.126761,Cluster-49988.128930,Cluster-49988.92427,Cluster-49988.12330…
Organismal Systems	Digestive system	Pancreatic secretion	ko04972	179	Cluster-48632.0,Cluster-49988.185936,Cluster-49988.61430,Cluster-14869.0,Cluster-49988.137546,Cluster-49988.125319,Cluster-49988.43069,Cluster-37890.0,Cluster-1896.0,Cluster-49988.202602,Cluster-49988.134187,Cluster-49988.185684,Cluster-49988.44430,Cluster-49988.66552,Cluster-49988.107735,Cluster-25447.0,Cluster-49988.119422,Cluster-49988.174341,Cluster-27539.0,Cluster-49988.123596,Cluster-56725.…
Organismal Systems	Digestive system	Protein digestion and absorption	ko04974	160	Cluster-49988.123798,Cluster-49988.92426,Cluster-49988.120793,Cluster-49988.94040,Cluster-49988.192370,Cluster-58111.0,Cluster-49988.124397,Cluster-49988.129156,Cluster-49988.185316,Cluster-49988.41326,Cluster-49988.170995,Cluster-49988.41325,Cluster-7417.0,Cluster-49988.170963,Cluster-16634.0,Cluster-63555.0,Cluster-49988.124433,Cluster-49988.123680,Cluster-49988.43081,Cluster-49988.23787,Cluste…
Organismal Systems	Digestive system	Salivary secretion	ko04970	279	Cluster-40849.0,Cluster-49988.153418,Cluster-49988.55132,Cluster-49988.37850,Cluster-49988.120965,Cluster-49988.2627,Cluster-49988.77739,Cluster-49988.186913,Cluster-38614.0,Cluster-20817.0,Cluster-49988.43069,Cluster-54484.0,Cluster-49988.185986,Cluster-49988.99898,Cluster-49988.171739,Cluster-49988.206363,Cluster-49988.185991,Cluster-49988.69889,Cluster-27539.0,Cluster-49988.14251,Cluster-42159…
Organismal Systems	Digestive system	Vitamin digestion and absorption	ko04977	121	Cluster-21270.0,Cluster-49988.125222,Cluster-15588.0,Cluster-49988.208816,Cluster-48829.0,Cluster-49988.13353,Cluster-49988.123711,Cluster-49945.0,Cluster-49988.158272,Cluster-49988.158703,Cluster-49988.185670,Cluster-15676.0,Cluster-24453.1,Cluster-49988.170239,Cluster-32040.0,Cluster-49988.93836,Cluster-49988.185671,Cluster-6710.0,Cluster-3590.0,Cluster-13309.0,Cluster-49988.82340,Cluster-55202…
Organismal Systems	Endocrine system	Adipocytokine signaling pathway	ko04920	142	Cluster-49988.129557,Cluster-49988.129556,Cluster-24709.0,Cluster-46576.0,Cluster-49988.99926,Cluster-49988.142630,Cluster-49988.108609,Cluster-49988.123989,Cluster-49988.201492,Cluster-37478.1,Cluster-49988.35065,Cluster-49988.201093,Cluster-49988.195449,Cluster-49988.127467,Cluster-49988.206484,Cluster-49988.68123,Cluster-49988.136048,Cluster-49988.95597,Cluster-49988.91950,Cluster-49988.185689…
Organismal Systems	Endocrine system	Estrogen signaling pathway	ko04915	319	Cluster-49988.114013,Cluster-49988.150552,Cluster-49988.189885,Cluster-49988.132418,Cluster-49988.81272,Cluster-49988.83898,Cluster-49988.114649,Cluster-49988.177539,Cluster-26167.0,Cluster-31692.0,Cluster-49988.31484,Cluster-19033.0,Cluster-49988.160988,Cluster-49988.55644,Cluster-49988.150145,Cluster-49988.85046,Cluster-49988.117599,Cluster-49988.106910,Cluster-4799.0,Cluster-49988.189642,Clust…
Organismal Systems	Endocrine system	Glucagon signaling pathway	ko04922	339	Cluster-46290.2,Cluster-49988.63499,Cluster-49988.164044,Cluster-49988.80636,Cluster-49988.147128,Cluster-49988.118896,Cluster-49988.134348,Cluster-49988.151000,Cluster-49988.85995,Cluster-49988.87435,Cluster-49988.123384,Cluster-49988.142523,Cluster-19359.0,Cluster-49988.113840,Cluster-14290.0,Cluster-49988.92524,Cluster-49988.105108,Cluster-49988.126070,Cluster-62331.0,Cluster-49988.152561,Clus…
Organismal Systems	Endocrine system	GnRH signaling pathway	ko04912	318	Cluster-49988.185684,Cluster-49988.18015,Cluster-49988.141075,Cluster-17318.0,Cluster-49988.38705,Cluster-49988.10542,Cluster-49988.123482,Cluster-39097.0,Cluster-49988.115256,Cluster-49988.165469,Cluster-49038.0,Cluster-49988.92525,Cluster-49988.192575,Cluster-49988.161061,Cluster-37725.0,Cluster-49988.129556,Cluster-49988.123264,Cluster-49988.199494,Cluster-49988.129557,Cluster-49988.88204,Clus…
Organismal Systems	Endocrine system	Insulin secretion	ko04911	136	Cluster-27539.0,Cluster-49988.174341,Cluster-49988.123482,Cluster-49988.94132,Cluster-49988.185684,Cluster-49988.6184,Cluster-49988.137720,Cluster-27819.0,Cluster-49988.18634,Cluster-64953.1,Cluster-49742.0,Cluster-49988.115256,Cluster-49988.165469,Cluster-49988.43069,Cluster-14869.0,Cluster-49988.61430,Cluster-49988.137546,Cluster-49988.2627,Cluster-49988.195386,Cluster-52403.2,Cluster-49988.126…
Organismal Systems	Endocrine system	Insulin signaling pathway	ko04910	429	Cluster-49988.68532,Cluster-49988.203642,Cluster-49988.78673,Cluster-38319.0,Cluster-49988.123989,Cluster-49988.177537,Cluster-49988.69889,Cluster-49988.105975,Cluster-25594.0,Cluster-49988.206363,Cluster-49988.137276,Cluster-49988.37850,Cluster-49988.120965,Cluster-49988.2627,Cluster-49988.138808,Cluster-40849.0,Cluster-49988.77130,Cluster-49988.55132,Cluster-49988.98372,Cluster-49988.93799,Clus…
Organismal Systems	Endocrine system	Melanogenesis	ko04916	290	Cluster-49988.69886,Cluster-49988.84420,Cluster-49988.69887,Cluster-49988.161920,Cluster-49988.10541,Cluster-49988.147664,Cluster-53448.2,Cluster-30090.0,Cluster-46648.0,Cluster-49988.173183,Cluster-49988.76394,Cluster-30129.0,Cluster-49988.152876,Cluster-55154.0,Cluster-49988.92528,Cluster-49988.190129,Cluster-49988.101388,Cluster-49988.190126,Cluster-49988.83900,Cluster-65699.0,Cluster-49988.12…
Organismal Systems	Endocrine system	Ovarian Steroidogenesis	ko04913	91	Cluster-46648.0,Cluster-49988.193458,Cluster-49988.38334,Cluster-49988.36672,Cluster-49988.175930,Cluster-49988.103232,Cluster-49988.139690,Cluster-49988.132892,Cluster-49988.38329,Cluster-5034.0,Cluster-60276.0,Cluster-49988.11052,Cluster-49988.195576,Cluster-49988.37312,Cluster-32470.0,Cluster-49988.151368,Cluster-35678.0,Cluster-49988.175933,Cluster-49988.38330,Cluster-49988.38333,Cluster-4117…
Organismal Systems	Endocrine system	Oxytocin signaling pathway	ko04921	502	Cluster-55850.0,Cluster-49988.207494,Cluster-36263.0,Cluster-53448.2,Cluster-30090.0,Cluster-46648.0,Cluster-49988.38334,Cluster-54164.0,Cluster-54339.1,Cluster-49988.177080,Cluster-49988.76394,Cluster-54339.2,Cluster-30129.0,Cluster-39562.0,Cluster-49988.146230,Cluster-49988.103999,Cluster-35611.0,Cluster-58845.0,Cluster-49988.179717,Cluster-49988.69886,Cluster-49988.84420,Cluster-29674.0,Cluste…
Organismal Systems	Endocrine system	PPAR signaling pathway	ko03320	140	Cluster-63040.0,Cluster-49988.204559,Cluster-49988.207263,Cluster-40847.0,Cluster-49988.167669,Cluster-49988.132035,Cluster-49988.124315,Cluster-66271.2,Cluster-60958.0,Cluster-49988.125896,Cluster-49988.153584,Cluster-49988.128462,Cluster-14314.0,Cluster-49988.203431,Cluster-49988.118331,Cluster-49988.149439,Cluster-49988.167670,Cluster-65835.0,Cluster-49988.80638,Cluster-49988.129484,Cluster-32…
Organismal Systems	Endocrine system	Progesterone-mediated oocyte maturation	ko04914	139	Cluster-49988.152525,Cluster-49988.124974,Cluster-32470.0,Cluster-49988.169262,Cluster-30586.0,Cluster-49988.4528,Cluster-49988.124107,Cluster-49988.164044,Cluster-49988.186852,Cluster-20618.0,Cluster-49988.165458,Cluster-49988.121237,Cluster-49988.184345,Cluster-49988.189382,Cluster-37648.0,Cluster-49988.162591,Cluster-40254.0,Cluster-49988.175507,Cluster-49988.129469,Cluster-49988.126788,Cluste…
Organismal Systems	Endocrine system	Prolactin signaling pathway	ko04917	103	Cluster-52297.0,Cluster-18316.0,Cluster-59522.0,Cluster-49988.123927,Cluster-49988.165015,Cluster-49988.136782,Cluster-49988.162589,Cluster-49988.104183,Cluster-49988.124590,Cluster-49988.128170,Cluster-49988.177541,Cluster-49585.0,Cluster-49988.168916,Cluster-36610.0,Cluster-49988.39337,Cluster-49988.45448,Cluster-49988.127549,Cluster-49988.177538,Cluster-49988.120796,Cluster-49988.111250,Cluste…
Organismal Systems	Endocrine system	Regulation of lipolysis in adipocyte	ko04923	99	Cluster-49988.115256,Cluster-49988.112943,Cluster-49988.165469,Cluster-49988.125966,Cluster-31692.0,Cluster-19033.0,Cluster-58138.1,Cluster-49988.185684,Cluster-49988.2701,Cluster-49988.63305,Cluster-49988.132418,Cluster-49988.114013,Cluster-34362.0,Cluster-49988.123482,Cluster-49988.153418,Cluster-49988.180407,Cluster-49988.176478,Cluster-49988.2627,Cluster-49988.151821,Cluster-49988.126738,Clus…
Organismal Systems	Endocrine system	Renin secretion	ko04924	278	Cluster-1896.0,Cluster-37725.0,Cluster-49988.192575,Cluster-49988.161061,Cluster-49988.137546,Cluster-49988.92525,Cluster-49988.125966,Cluster-49988.165469,Cluster-49988.115256,Cluster-49988.38705,Cluster-49988.123482,Cluster-49988.10542,Cluster-39097.0,Cluster-49988.18015,Cluster-49988.141075,Cluster-59168.3,Cluster-37177.0,Cluster-49401.0,Cluster-3164.0,Cluster-49988.202787,Cluster-49988.140627…
Organismal Systems	Endocrine system	Renin-angiotensin system	ko04614	32	Cluster-49988.119374,Cluster-49988.171781,Cluster-53102.0,Cluster-49988.126828,Cluster-49988.119377,Cluster-49988.184747,Cluster-49988.143725,Cluster-49988.184748,Cluster-65660.0,Cluster-49988.186023,Cluster-49988.119372,Cluster-49988.128148,Cluster-49988.126784,Cluster-49988.965,Cluster-49988.135072,Cluster-49988.192972,Cluster-49988.189914,Cluster-49988.122785,Cluster-49988.77014,Cluster-17049.…
Organismal Systems	Endocrine system	Thyroid hormone signaling pathway	ko04919	434	Cluster-49988.157671,Cluster-62104.0,Cluster-49988.157675,Cluster-49988.164043,Cluster-49988.29836,Cluster-49988.138994,Cluster-20145.0,Cluster-46302.0,Cluster-49988.137382,Cluster-49988.181808,Cluster-30537.1,Cluster-2226.1,Cluster-49988.171237,Cluster-19630.0,Cluster-49988.193239,Cluster-49988.122926,Cluster-30100.7,Cluster-49988.49598,Cluster-49988.183848,Cluster-26740.2,Cluster-49988.136123,C…
Organismal Systems	Endocrine system	Thyroid hormone synthesis	ko04918	161	Cluster-49988.115256,Cluster-49988.165469,Cluster-49988.159921,Cluster-49988.197978,Cluster-49988.18634,Cluster-49988.137720,Cluster-49988.123737,Cluster-49988.20538,Cluster-49988.92936,Cluster-49988.185684,Cluster-61623.0,Cluster-49988.122666,Cluster-49988.180781,Cluster-49988.92937,Cluster-49988.173851,Cluster-49988.123482,Cluster-23266.0,Cluster-46227.0,Cluster-49988.197982,Cluster-49988.48448…
Organismal Systems	Environmental adaptation	Circadian entrainment	ko04713	280	Cluster-31548.0,Cluster-49988.116571,Cluster-49988.163141,Cluster-49988.142526,Cluster-49988.171598,Cluster-49988.24335,Cluster-49988.185683,Cluster-49988.74455,Cluster-64228.0,Cluster-49988.197705,Cluster-49988.46465,Cluster-57397.0,Cluster-49988.164133,Cluster-34765.0,Cluster-49988.43068,Cluster-49988.74986,Cluster-49988.106908,Cluster-49988.29929,Cluster-49988.26791,Cluster-49988.106913,Cluste…
Organismal Systems	Environmental adaptation	Circadian rhythm	ko04710	77	Cluster-49988.59274,Cluster-49988.105103,Cluster-49988.159743,Cluster-49988.123778,Cluster-49988.125684,Cluster-49988.181425,Cluster-49988.137570,Cluster-36874.0,Cluster-49988.124908,Cluster-49988.105108,Cluster-49988.108060,Cluster-24722.1,Cluster-49988.176749,Cluster-49988.95368,Cluster-49988.110162,Cluster-63270.0,Cluster-32220.0,Cluster-55850.0,Cluster-49988.179706,Cluster-49988.83510,Cluster…
Organismal Systems	Environmental adaptation	Circadian rhythm - fly	ko04711	17	Cluster-49988.88002,Cluster-49988.124297,Cluster-25594.0,Cluster-49988.19116,Cluster-49988.124908,Cluster-49988.124590,Cluster-59522.0,Cluster-48310.0,Cluster-55154.0,Cluster-42017.0,Cluster-53763.0,Cluster-49988.184379,Cluster-62256.0,Cluster-32651.0,Cluster-49988.153535,Cluster-20622.0,Cluster-49988.179706
Organismal Systems	Excretory system	Aldosterone-regulated sodium reabsorption	ko04960	47	Cluster-49988.146230,Cluster-49988.129475,Cluster-49988.124422,Cluster-49988.4528,Cluster-49988.177080,Cluster-30090.0,Cluster-49988.18633,Cluster-49988.98372,Cluster-49988.136813,Cluster-11899.0,Cluster-49988.18632,Cluster-49988.151821,Cluster-49988.148653,Cluster-49988.120852,Cluster-49988.80366,Cluster-49988.114649,Cluster-49988.19928,Cluster-49988.132418,Cluster-49988.114013,Cluster-49988.161…
Organismal Systems	Excretory system	Collecting duct acid secretion	ko04966	49	Cluster-14792.0,Cluster-54153.0,Cluster-49988.124772,Cluster-49988.155270,Cluster-27846.0,Cluster-49988.132162,Cluster-49988.166727,Cluster-58099.0,Cluster-49988.136596,Cluster-49988.167556,Cluster-49988.57272,Cluster-64020.0,Cluster-35643.0,Cluster-33457.1,Cluster-49988.114481,Cluster-49988.137724,Cluster-26776.0,Cluster-49988.78321,Cluster-49988.125861,Cluster-35657.0,Cluster-5175.1,Cluster-499…
Organismal Systems	Excretory system	Endocrine and other factor-regulated calcium reabsorption	ko04961	108	Cluster-49988.197705,Cluster-36610.0,Cluster-49031.0,Cluster-49988.39337,Cluster-49988.80367,Cluster-49988.180406,Cluster-49988.92427,Cluster-49988.124733,Cluster-49988.113624,Cluster-30118.0,Cluster-49988.188853,Cluster-49988.130269,Cluster-49988.163141,Cluster-49988.24554,Cluster-49988.146468,Cluster-21957.0,Cluster-49988.180404,Cluster-49988.79907,Cluster-49988.146470,Cluster-49988.124522,Clus…
Organismal Systems	Excretory system	Proximal tubule bicarbonate reclamation	ko04964	81	Cluster-49988.192252,Cluster-49988.23334,Cluster-49988.124315,Cluster-49988.119721,Cluster-49988.125914,Cluster-49988.132035,Cluster-49988.183235,Cluster-49988.147301,Cluster-49988.204049,Cluster-49988.179295,Cluster-49988.132040,Cluster-49988.135296,Cluster-49988.123736,Cluster-49988.188860,Cluster-49988.127786,Cluster-49988.6676,Cluster-49988.80638,Cluster-49988.23333,Cluster-49988.125913,Clust…
Organismal Systems	Excretory system	Vasopressin-regulated water reabsorption	ko04962	124	Cluster-11936.0,Cluster-66698.0,Cluster-44820.1,Cluster-49988.180404,Cluster-31144.0,Cluster-49988.124756,Cluster-22774.0,Cluster-49988.107729,Cluster-2863.0,Cluster-65728.0,Cluster-49988.147833,Cluster-49988.119591,Cluster-30537.0,Cluster-16908.0,Cluster-49988.72721,Cluster-46251.0,Cluster-49988.80981,Cluster-49988.137727,Cluster-49988.129312,Cluster-49988.151735,Cluster-66698.1,Cluster-49988.13…
Organismal Systems	Immune system	Antigen processing and presentation	ko04612	152	Cluster-49988.133190,Cluster-44464.0,Cluster-49988.153314,Cluster-49988.115139,Cluster-49988.126475,Cluster-49988.144166,Cluster-49988.103577,Cluster-49988.87862,Cluster-49988.51533,Cluster-38465.0,Cluster-49988.103153,Cluster-49988.175944,Cluster-28389.0,Cluster-49988.132547,Cluster-42046.0,Cluster-2171.0,Cluster-49988.116288,Cluster-49988.166201,Cluster-36750.0,Cluster-53468.0,Cluster-49988.186…
Organismal Systems	Immune system	B cell receptor signaling pathway	ko04662	107	Cluster-38319.0,Cluster-49988.112257,Cluster-49988.57693,Cluster-49988.127174,Cluster-31692.0,Cluster-49988.68532,Cluster-49988.54038,Cluster-49988.114649,Cluster-49988.80366,Cluster-49988.98990,Cluster-49988.14136,Cluster-49988.95322,Cluster-49988.35065,Cluster-56725.1,Cluster-25594.0,Cluster-49988.201492,Cluster-49988.136166,Cluster-49988.114013,Cluster-49988.132418,Cluster-49988.98372,Cluster-…
Organismal Systems	Immune system	Chemokine signaling pathway	ko04062	231	Cluster-49988.139447,Cluster-49988.124051,Cluster-49988.53253,Cluster-49988.127694,Cluster-49988.59231,Cluster-49988.67648,Cluster-52297.1,Cluster-49988.137273,Cluster-49988.56298,Cluster-49988.81536,Cluster-49988.195599,Cluster-44053.0,Cluster-49988.65081,Cluster-49988.137272,Cluster-49988.125291,Cluster-49988.123083,Cluster-49988.135112,Cluster-49988.81055,Cluster-49988.169818,Cluster-49988.195…
Organismal Systems	Immune system	Complement and coagulation cascades	ko04610	97	Cluster-64487.1,Cluster-49988.131190,Cluster-49988.45662,Cluster-49988.75211,Cluster-2504.2,Cluster-49988.12292,Cluster-49988.76828,Cluster-34102.4,Cluster-49988.183316,Cluster-49988.13699,Cluster-49988.143354,Cluster-49988.136755,Cluster-49988.193564,Cluster-49988.158989,Cluster-49988.170895,Cluster-49988.129859,Cluster-49988.131188,Cluster-49988.151829,Cluster-49988.76830,Cluster-44393.0,Cluste…
Organismal Systems	Immune system	Cytosolic DNA-sensing pathway	ko04623	93	Cluster-49988.138043,Cluster-49988.7340,Cluster-37470.0,Cluster-49988.206902,Cluster-49381.1,Cluster-49988.119542,Cluster-54674.0,Cluster-49988.130039,Cluster-49988.137251,Cluster-49988.126361,Cluster-49988.91088,Cluster-49988.187810,Cluster-19937.1,Cluster-49988.200576,Cluster-49988.124695,Cluster-49988.93694,Cluster-49988.93646,Cluster-28880.0,Cluster-49988.134449,Cluster-49988.137252,Cluster-2…
Organismal Systems	Immune system	Fc epsilon RI signaling pathway	ko04664	113	Cluster-49988.73815,Cluster-49988.143565,Cluster-49988.175933,Cluster-49988.109765,Cluster-49988.163340,Cluster-49988.65079,Cluster-49988.164043,Cluster-49988.181808,Cluster-49988.126788,Cluster-49988.161920,Cluster-49988.125841,Cluster-49988.128053,Cluster-49988.128007,Cluster-49988.130131,Cluster-49988.38330,Cluster-49988.38333,Cluster-49988.162591,Cluster-49988.140513,Cluster-49988.164044,Clus…
Organismal Systems	Immune system	Fc gamma R-mediated phagocytosis	ko04666	217	Cluster-49988.36672,Cluster-49988.136691,Cluster-30090.0,Cluster-49988.164147,Cluster-49988.38334,Cluster-49988.177080,Cluster-49988.38329,Cluster-49988.122266,Cluster-5494.0,Cluster-49988.37147,Cluster-49988.146230,Cluster-49988.113991,Cluster-49988.130816,Cluster-49988.123351,Cluster-62066.1,Cluster-49988.108235,Cluster-49988.163340,Cluster-55861.0,Cluster-49988.164043,Cluster-49988.137608,Clus…
Organismal Systems	Immune system	Hematopoietic cell lineage	ko04640	36	Cluster-49988.76436,Cluster-49988.118689,Cluster-41337.0,Cluster-49988.58869,Cluster-49988.58871,Cluster-49988.130690,Cluster-17393.0,Cluster-49988.144798,Cluster-49988.76435,Cluster-49988.58872,Cluster-1847.0,Cluster-14850.0,Cluster-49988.47286,Cluster-41738.1,Cluster-58667.0,Cluster-49988.89582,Cluster-49988.86108,Cluster-49988.141359,Cluster-49988.57693,Cluster-66086.0,Cluster-11558.1,Cluster-…
Organismal Systems	Immune system	Intestinal immune network for IgA production	ko04672	3	Cluster-49988.132053,Cluster-26424.0,Cluster-66910.0
Organismal Systems	Immune system	Leukocyte transendothelial migration	ko04670	188	Cluster-49988.140266,Cluster-49988.181929,Cluster-49988.133635,Cluster-49988.123095,Cluster-49988.178945,Cluster-54244.0,Cluster-21765.0,Cluster-49988.182931,Cluster-49988.65079,Cluster-49988.128086,Cluster-49988.4636,Cluster-49988.65169,Cluster-49988.128053,Cluster-49988.118386,Cluster-50171.1,Cluster-49988.53251,Cluster-49988.126788,Cluster-34437.0,Cluster-49988.106859,Cluster-11899.0,Cluster-4…
Organismal Systems	Immune system	NOD-like receptor signaling pathway	ko04621	221	Cluster-49988.207243,Cluster-49988.112258,Cluster-49988.53911,Cluster-14743.0,Cluster-18557.0,Cluster-49988.95209,Cluster-49988.125930,Cluster-49988.149661,Cluster-8888.0,Cluster-26107.0,Cluster-49988.126402,Cluster-49988.52059,Cluster-49988.117529,Cluster-49988.124794,Cluster-49988.127002,Cluster-17357.0,Cluster-49988.121809,Cluster-49988.95866,Cluster-49988.99830,Cluster-49988.170471,Cluster-49…
Organismal Systems	Immune system	Natural killer cell mediated cytotoxicity	ko04650	109	Cluster-49988.136694,Cluster-49988.81055,Cluster-49988.132417,Cluster-49988.140580,Cluster-49988.104212,Cluster-49988.136693,Cluster-12017.0,Cluster-49988.80365,Cluster-49988.65081,Cluster-49988.140577,Cluster-44053.0,Cluster-56725.0,Cluster-49988.100800,Cluster-49988.205420,Cluster-49988.162590,Cluster-49988.124253,Cluster-49988.140581,Cluster-43825.0,Cluster-49988.109764,Cluster-49988.138744,Cl…
Organismal Systems	Immune system	Platelet activation	ko04611	269	Cluster-49988.177707,Cluster-52297.1,Cluster-49988.67648,Cluster-49988.186384,Cluster-49988.152773,Cluster-49988.38331,Cluster-49988.123911,Cluster-49988.205420,Cluster-49988.122719,Cluster-49988.65081,Cluster-20226.0,Cluster-49988.20103,Cluster-49988.5775,Cluster-49988.68241,Cluster-61393.0,Cluster-58424.6,Cluster-19033.0,Cluster-31692.0,Cluster-49988.133201,Cluster-49988.114649,Cluster-49988.13…
Organismal Systems	Immune system	RIG-I-like receptor signaling pathway	ko04622	109	Cluster-49381.1,Cluster-58375.0,Cluster-49988.107551,Cluster-13897.0,Cluster-49988.130039,Cluster-49988.188453,Cluster-29629.0,Cluster-49988.122394,Cluster-49988.148080,Cluster-49988.114979,Cluster-49988.93694,Cluster-49988.124695,Cluster-49988.91088,Cluster-49988.126361,Cluster-49988.137251,Cluster-49988.156502,Cluster-49988.137259,Cluster-49988.113109,Cluster-49988.137252,Cluster-49988.122393,C…
Organismal Systems	Immune system	T cell receptor signaling pathway	ko04660	170	Cluster-49988.68532,Cluster-49988.136692,Cluster-38319.0,Cluster-49038.0,Cluster-49988.201492,Cluster-49988.117976,Cluster-49988.123596,Cluster-25594.0,Cluster-49988.35065,Cluster-38523.1,Cluster-49988.129557,Cluster-49988.114472,Cluster-49988.129556,Cluster-49988.98372,Cluster-49988.53254,Cluster-49988.125319,Cluster-49988.81749,Cluster-48632.0,Cluster-49988.144123,Cluster-49988.152921,Cluster-4…
Organismal Systems	Immune system	Toll-like receptor signaling pathway	ko04620	171	Cluster-49988.155155,Cluster-47810.0,Cluster-49988.134316,Cluster-49988.195278,Cluster-49988.184267,Cluster-49988.60761,Cluster-49988.118936,Cluster-49988.195255,Cluster-49988.163970,Cluster-55201.0,Cluster-55686.0,Cluster-49988.146472,Cluster-49988.71426,Cluster-49988.132053,Cluster-49988.85914,Cluster-46717.0,Cluster-9586.1,Cluster-49988.52519,Cluster-16008.0,Cluster-49988.135495,Cluster-49988.…
Organismal Systems	Nervous system	Cholinergic synapse	ko04725	173	Cluster-49988.180407,Cluster-49988.99036,Cluster-57042.0,Cluster-49988.151821,Cluster-49988.203659,Cluster-52863.0,Cluster-49988.142525,Cluster-49988.177037,Cluster-49988.117599,Cluster-51542.1,Cluster-54612.0,Cluster-49988.127704,Cluster-39925.1,Cluster-19033.0,Cluster-49988.56769,Cluster-31692.0,Cluster-49988.80366,Cluster-49988.114649,Cluster-60777.0,Cluster-49988.132418,Cluster-49988.114013,C…
Organismal Systems	Nervous system	Dopaminergic synapse	ko04728	349	Cluster-49988.37850,Cluster-53150.0,Cluster-49988.151210,Cluster-49988.120965,Cluster-49988.2627,Cluster-40849.0,Cluster-49988.55132,Cluster-54484.0,Cluster-49988.43069,Cluster-49988.200454,Cluster-49988.77739,Cluster-49988.137313,Cluster-39925.0,Cluster-49988.137720,Cluster-49988.137314,Cluster-49988.69889,Cluster-49988.117976,Cluster-25594.0,Cluster-49988.206363,Cluster-49988.111553,Cluster-499…
Organismal Systems	Nervous system	GABAergic synapse	ko04727	172	Cluster-49988.144801,Cluster-49988.185683,Cluster-52297.0,Cluster-49988.183235,Cluster-49988.29931,Cluster-49988.204049,Cluster-49988.180406,Cluster-14926.0,Cluster-49988.157583,Cluster-13050.0,Cluster-49988.46465,Cluster-31281.0,Cluster-49988.192252,Cluster-49988.60791,Cluster-49988.98917,Cluster-49988.126121,Cluster-49988.47656,Cluster-49988.25656,Cluster-65728.0,Cluster-49988.29929,Cluster-499…
Organismal Systems	Nervous system	Glutamatergic synapse	ko04724	220	Cluster-49988.193456,Cluster-49988.114649,Cluster-49988.98990,Cluster-49988.80366,Cluster-49988.118610,Cluster-19033.0,Cluster-49988.140764,Cluster-54612.0,Cluster-66115.0,Cluster-39925.1,Cluster-49988.117599,Cluster-49988.38158,Cluster-49988.177037,Cluster-49988.206450,Cluster-38040.0,Cluster-49988.109664,Cluster-49988.206897,Cluster-49988.180407,Cluster-49988.109662,Cluster-57042.0,Cluster-5043…
Organismal Systems	Nervous system	Long-term depression	ko04730	124	Cluster-49988.186913,Cluster-49988.117599,Cluster-49988.43069,Cluster-49988.146145,Cluster-49988.177037,Cluster-17551.2,Cluster-14639.0,Cluster-49988.98372,Cluster-49988.153418,Cluster-34919.0,Cluster-49988.206450,Cluster-38040.0,Cluster-49988.126738,Cluster-53150.0,Cluster-49988.114649,Cluster-49988.80366,Cluster-49988.118610,Cluster-49988.71804,Cluster-49988.123482,Cluster-49988.193456,Cluster-…
Organismal Systems	Nervous system	Long-term potentiation	ko04720	267	Cluster-49988.124900,Cluster-49988.63498,Cluster-30537.0,Cluster-49988.126633,Cluster-49988.131743,Cluster-28977.0,Cluster-66814.0,Cluster-49988.119423,Cluster-4799.2,Cluster-49988.79907,Cluster-30823.0,Cluster-33675.0,Cluster-54339.0,Cluster-49988.189643,Cluster-58698.0,Cluster-59168.1,Cluster-49988.80367,Cluster-24733.0,Cluster-49988.85994,Cluster-49988.132159,Cluster-31336.0,Cluster-49988.2678…
Organismal Systems	Nervous system	Neurotrophin signaling pathway	ko04722	429	Cluster-49988.124590,Cluster-27974.0,Cluster-49988.177541,Cluster-49988.106497,Cluster-49988.136690,Cluster-18316.0,Cluster-49988.101388,Cluster-49988.92528,Cluster-49988.117406,Cluster-49988.83900,Cluster-49988.101678,Cluster-19976.0,Cluster-49988.163223,Cluster-49988.142522,Cluster-49988.52519,Cluster-23187.0,Cluster-49988.106911,Cluster-49988.45448,Cluster-49988.139450,Cluster-3787.0,Cluster-4…
Organismal Systems	Nervous system	Retrograde endocannabinoid signaling	ko04723	155	Cluster-24485.0,Cluster-49988.143187,Cluster-49988.92875,Cluster-51269.2,Cluster-19705.0,Cluster-49988.88204,Cluster-49988.23232,Cluster-49988.142323,Cluster-21698.1,Cluster-49988.126632,Cluster-49988.119600,Cluster-49988.157292,Cluster-49988.80365,Cluster-37177.0,Cluster-49988.115256,Cluster-49988.165469,Cluster-49988.127913,Cluster-49988.125966,Cluster-39925.0,Cluster-49988.201431,Cluster-49988…
Organismal Systems	Nervous system	Serotonergic synapse	ko04726	192	Cluster-14639.0,Cluster-49988.98372,Cluster-49988.155356,Cluster-49988.123151,Cluster-49988.2627,Cluster-49988.207240,Cluster-53150.0,Cluster-49988.139009,Cluster-49988.45475,Cluster-49988.6329,Cluster-49988.200454,Cluster-49988.43069,Cluster-17551.2,Cluster-49988.206207,Cluster-49988.124637,Cluster-49988.193454,Cluster-49988.125966,Cluster-49988.124636,Cluster-49988.127913,Cluster-38319.0,Cluste…
Organismal Systems	Nervous system	Synaptic vesicle cycle	ko04721	144	Cluster-49988.90356,Cluster-49988.82080,Cluster-49988.162231,Cluster-37423.0,Cluster-49988.84940,Cluster-49988.127017,Cluster-49988.128267,Cluster-5175.1,Cluster-35657.0,Cluster-49988.137724,Cluster-35643.0,Cluster-64020.0,Cluster-49988.192194,Cluster-49988.58069,Cluster-49988.61531,Cluster-49988.167556,Cluster-58099.0,Cluster-61273.1,Cluster-49988.23228,Cluster-54261.0,Cluster-30118.0,Cluster-49…
Organismal Systems	Sensory system	Inflammatory mediator regulation of TRP channels	ko04750	305	Cluster-49988.193454,Cluster-49988.206363,Cluster-49988.69889,Cluster-49988.117976,Cluster-40849.0,Cluster-49988.55132,Cluster-49988.37850,Cluster-49988.127700,Cluster-49988.120965,Cluster-49988.2627,Cluster-49988.77739,Cluster-49988.43069,Cluster-54484.0,Cluster-64799.0,Cluster-49988.190477,Cluster-49988.85623,Cluster-49988.192937,Cluster-49988.117275,Cluster-49988.29096,Cluster-49988.183283,Clu…
Organismal Systems	Sensory system	Olfactory transduction	ko04740	199	Cluster-49988.160988,Cluster-49988.163140,Cluster-49988.92526,Cluster-49988.55644,Cluster-49988.48864,Cluster-49988.132409,Cluster-49988.171777,Cluster-49988.26789,Cluster-59627.0,Cluster-49988.31484,Cluster-26167.0,Cluster-49988.185808,Cluster-49988.88032,Cluster-49988.19494,Cluster-49988.69891,Cluster-49988.83898,Cluster-49988.150552,Cluster-49988.39764,Cluster-49988.189885,Cluster-49988.81272,…
Organismal Systems	Sensory system	Phototransduction	ko04744	167	Cluster-22345.3,Cluster-49988.171604,Cluster-49988.171603,Cluster-49988.70454,Cluster-49988.178795,Cluster-46186.0,Cluster-2172.0,Cluster-49988.150145,Cluster-49988.85046,Cluster-49988.189642,Cluster-4799.0,Cluster-49988.106910,Cluster-49988.88032,Cluster-59627.0,Cluster-26167.0,Cluster-49988.185808,Cluster-49988.31484,Cluster-49988.171777,Cluster-49988.26789,Cluster-49988.55644,Cluster-49988.132…
Organismal Systems	Sensory system	Phototransduction - fly	ko04745	240	Cluster-49988.50867,Cluster-49988.68063,Cluster-49988.195948,Cluster-11899.1,Cluster-49988.126633,Cluster-49988.63498,Cluster-49988.50525,Cluster-49988.100332,Cluster-66814.0,Cluster-49988.106117,Cluster-49988.74454,Cluster-28977.0,Cluster-49988.131743,Cluster-49988.79907,Cluster-49988.165182,Cluster-49988.69892,Cluster-49988.81271,Cluster-4799.2,Cluster-4799.1,Cluster-49988.189643,Cluster-49988.…
Organismal Systems	Sensory system	Taste transduction	ko04742	42	Cluster-49988.98917,Cluster-49988.43068,Cluster-49988.169818,Cluster-49988.126633,Cluster-49988.87357,Cluster-49988.49687,Cluster-30537.0,Cluster-65728.0,Cluster-49988.65410,Cluster-49988.123083,Cluster-49988.55579,Cluster-49988.123085,Cluster-49988.67648,Cluster-49988.163141,Cluster-49988.49686,Cluster-49988.126632,Cluster-49988.142323,Cluster-49988.197705,Cluster-49988.99036,Cluster-49988.13289…
