# Supplementary material for: Transcriptome analysis reveals differential immune related genes expression in Ruditapes philippinarum under hypoxia stress: potential HIF and NF-κB crosstalk in immune responses in clam
Source: BMC Genomics. 2020 Apr 23;21:318. doi: 10.1186/s12864-020-6734-6 (PMC7181582; doi:10.1186/s12864-020-6734-6)
Supplement: Supplementary file 4 — Additional file 4. 75 differentially expressed unigenes, including 43 upregulated and 32 downregulated unigenes indentified between hypoxia stress group and normoxia control group (qvalue< 0.005 and |log2(foldchange)| > 1). [file 12864_2020_6734_MOESM4_ESM.xls]

## Sheet: Table S3_HypoxiavsNormoxia.DEGa
Additional file 4 75 differentially expressed unigenes, including 43 upregulated and 32 downregulated unigenes indentified between hypoxia stress group and normoxia control group (qvalue<0.005 and |log2(foldchange)|>1).
gene_id	Hypoxia_readcount	Normoxia_readcount	log2FoldChange	pval	padj	Gene Length	NR GI	NR ID	NR Score	NR Evalue	NR Description	NT GI	NT ID	NT Score	NT Evalue	NT Description	KO ID	KO Name	KO Description	Http Link	Swissprot ID	Swissprot Score	Swissprot Evalue	Swissprot Description	PFAM ID	PFAM description	Gene Ontology Biological Pathway	BP Description	Gene Ontology Molecular Function	MF Description	Gene Ontology Cellular Component	CC Description	KOG ID	KOG Description
Cluster-49988.124853	5785.8	4.54696	10.313	1.43e-23	3.71e-18	5902	405957079	EKC23315.1	940	3.8e-98	Fibropellin-1 [Crassostrea gigas]	--	--	--	--	--	K02599	NOTCH	Notch	http://www.genome.jp/dbget-bin/www_bget?ko:K02599	P10079	830	9e-87	Fibropellin-1 OS=Strongylocentrotus purpuratus GN=EGF1 PE=1 SV=2	PF09019//PF00008//PF07645//PF01070//PF08649	EcoRII C terminal//EGF-like domain//Calcium-binding EGF domain//FMN-dependent dehydrogenase//DASH complex subunit Dad1	GO:0030472//GO:0006308//GO:0009307	mitotic spindle organization in nucleus//DNA catabolic process//DNA restriction-modification system	GO:0003677//GO:0009036//GO:0005509//GO:0016491//GO:0005515	DNA binding//Type II site-specific deoxyribonuclease activity//calcium ion binding//oxidoreductase activity//protein binding	GO:0042729//GO:0072686//GO:0009359	DASH complex//mitotic spindle//Type II site-specific deoxyribonuclease complex	--	--
Cluster-49988.114711	0	2488.43	#NAME?	3.74e-20	4.86e-15	3274	--	--	--	--	--	--	--	--	--	--	--	--	--	--	--	--	--	--	--	--	--	--	--	--	--	--	--	--
Cluster-49988.124070	12613.9	26.4863	8.8956	3.51e-12	3.04e-07	5935	405957079	EKC23315.1	952	1.6e-99	Fibropellin-1 [Crassostrea gigas]	--	--	--	--	--	K02599	NOTCH	Notch	http://www.genome.jp/dbget-bin/www_bget?ko:K02599	P10079	821	1e-85	Fibropellin-1 OS=Strongylocentrotus purpuratus GN=EGF1 PE=1 SV=2	PF01070//PF08649//PF07645//PF09019//PF00008	FMN-dependent dehydrogenase//DASH complex subunit Dad1//Calcium-binding EGF domain//EcoRII C terminal//EGF-like domain	GO:0006308//GO:0030472//GO:0009307	DNA catabolic process//mitotic spindle organization in nucleus//DNA restriction-modification system	GO:0005509//GO:0009036//GO:0003677//GO:0005515//GO:0016491	calcium ion binding//Type II site-specific deoxyribonuclease activity//DNA binding//protein binding//oxidoreductase activity	GO:0042729//GO:0072686//GO:0009359	DASH complex//mitotic spindle//Type II site-specific deoxyribonuclease complex	--	--
Cluster-49988.140627	1.53592	1007.26	-9.3571	6.08e-11	3.95e-06	1183	762161385	XP_011418918.1	376	1.9e-33	PREDICTED: calmodulin-like [Crassostrea gigas]	--	--	--	--	--	K02183	CALM	calmodulin	http://www.genome.jp/dbget-bin/www_bget?ko:K02183	P11120	333	7.7e-30	Calmodulin OS=Pleurotus cornucopiae GN=CMD1 PE=1 SV=2	PF05279//PF13202//PF13405//PF13499//PF12763//PF13833//PF00036	Aspartyl beta-hydroxylase N-terminal region//EF hand//EF-hand domain//EF-hand domain pair//Cytoskeletal-regulatory complex EF hand//EF-hand domain pair//EF hand	--	--	GO:0005515//GO:0005509	protein binding//calcium ion binding	GO:0016020	membrane	KOG0027	Calmodulin and related proteins (EF-Hand superfamily)
Cluster-49988.108961	668.099	0	Inf	8.41e-11	4.37e-06	1533	524879616	XP_005096482.1	1053	7.9e-112	PREDICTED: prohibitin-like [Aplysia californica]	--	--	--	--	--	K17080	PHB1	prohibitin 1	http://www.genome.jp/dbget-bin/www_bget?ko:K17080	P84173	1018	3.7e-109	Prohibitin OS=Gallus gallus GN=PHB PE=1 SV=1	--	--	--	--	--	--	--	--	KOG3083	Prohibitin
Cluster-49988.133657	0	605.282	#NAME?	2.23e-10	9.65e-06	4361	762106573	XP_011435880.1	828	2.8e-85	PREDICTED: headcase protein homolog isoform X1 [Crassostrea gigas]>gi|762106575|ref|XP_011435882.1| PREDICTED: headcase protein homolog isoform X2 [Crassostrea gigas]	--	--	--	--	--	--	--	--	--	Q9N2M8	493	7.9e-48	Headcase protein OS=Drosophila melanogaster GN=hdc PE=1 SV=2	PF03824//PF09726	High-affinity nickel-transport protein//Transmembrane protein	GO:0035444//GO:0015675	nickel cation transmembrane transport//nickel cation transport	GO:0046872//GO:0015099	metal ion binding//nickel cation transmembrane transporter activity	GO:0016021	integral component of membrane	KOG3816	Cell differentiation regulator of the Headcase family
Cluster-49988.143075	0	763.059	#NAME?	2.88e-10	1.07e-05	2621	762164101	XP_011420355.1	1599	6.6e-175	PREDICTED: protein CFAP45, mitochondrial-like isoform X2 [Crassostrea gigas]	762164100	XM_011422053.1	294	4.37e-150	PREDICTED: Crassostrea gigas protein CFAP45, mitochondrial-like (LOC105323088), transcript variant X2, mRNA	--	--	--	--	Q9UL16	917	3.3e-97	Cilia- and flagella-associated protein 45 OS=Homo sapiens GN=CFAP45 PE=2 SV=2	PF17066	RBPJ-interacting and tubulin associated protein	GO:0007219//GO:0051168	Notch signaling pathway//nuclear export	GO:0015631	tubulin binding	GO:0045298	tubulin complex	--	--
Cluster-49988.130007	1827.26	7.39803	7.9483	5.77e-10	1.87e-05	2992	--	--	--	--	--	--	--	--	--	--	--	--	--	--	--	--	--	--	PF00651	BTB/POZ domain	--	--	GO:0005515	protein binding	--	--	--	--
Cluster-49988.108598	919.743	2.50124	8.5224	7.41e-10	1.93e-05	4679	762081262	XP_011421285.1	1707	3.5e-187	PREDICTED: heat shock 70 kDa protein 12A-like [Crassostrea gigas]	--	--	--	--	--	--	--	--	--	Q8K0U4	768	1.1e-79	Heat shock 70 kDa protein 12A OS=Mus musculus GN=Hspa12a PE=1 SV=1	PF06723	MreB/Mbl protein	GO:0000902	cell morphogenesis	--	--	--	--	--	--
Cluster-49988.129273	551.431	0	Inf	7.41e-10	1.93e-05	1436	256549330	ACU83219.1	1163	1.3e-124	glutathione peroxidase A [Ruditapes philippinarum]	256549329	GQ384395.1	879	0	Venerupis philippinarum glutathione peroxidase A mRNA, complete cds	K11188	PRDX6	peroxiredoxin 6, 1-Cys peroxiredoxin	http://www.genome.jp/dbget-bin/www_bget?ko:K11188	Q5ZJF4	726	2.5e-75	Peroxiredoxin-6 OS=Gallus gallus GN=PRDX6 PE=2 SV=3	PF10417//PF08534//PF00578	C-terminal domain of 1-Cys peroxiredoxin//Redoxin//AhpC/TSA family	GO:0055114	oxidation-reduction process	GO:0016491//GO:0051920//GO:0016209	oxidoreductase activity//peroxiredoxin activity//antioxidant activity	--	--	KOG0854	Alkyl hydroperoxide reductase, thiol specific antioxidant and related enzymes
Cluster-49988.32117	0	530.378	#NAME?	9.83e-10	2.32e-05	2736	762113383	XP_011439450.1	326	2.8e-27	PREDICTED: uncharacterized protein LOC105336712 [Crassostrea gigas]	--	--	--	--	--	--	--	--	--	--	--	--	--	PF01335	Death effector domain	GO:0042981	regulation of apoptotic process	GO:0005515	protein binding	--	--	--	--
Cluster-49988.133681	503.95	0	Inf	1.83e-09	3.96e-05	2532	762114288	XP_011439919.1	647	1.6e-64	PREDICTED: wiskott-Aldrich syndrome protein family member 2-like [Crassostrea gigas]>gi|762114290|ref|XP_011439920.1| PREDICTED: wiskott-Aldrich syndrome protein family member 2-like [Crassostrea gigas]>gi|762114292|ref|XP_011439921.1| PREDICTED: wiskott-Aldrich syndrome protein family member 2-like [Crassostrea gigas]>gi|405969848|gb|EKC34794.1| Wiskott-Aldrich syndrome protein family member 3 […	704160212	XM_010145058.1	35	4e-06	PREDICTED: Buceros rhinoceros silvestris WAS protein family, member 2 (WASF2), partial mRNA	K06083	WASF3	WAS protein family, member 3	http://www.genome.jp/dbget-bin/www_bget?ko:K06083	Q9UPY6	498	1.2e-48	Wiskott-Aldrich syndrome protein family member 3 OS=Homo sapiens GN=WASF3 PE=1 SV=2	PF02205	WH2 motif	--	--	GO:0003779	actin binding	--	--	KOG1830	Wiskott Aldrich syndrome proteins
Cluster-49988.126169	1229.16	0	Inf	6.04e-09	0.00012071	7619	766921538	XP_011505292.1	1809	8.5e-199	PREDICTED: nuclear valosin-containing protein-like [Ceratosolen solmsi marchali]	761908673	XM_011405513.1	114	1.47e-49	PREDICTED: Amphimedon queenslandica nuclear valosin-containing protein-like (LOC100633679), mRNA	K14571	RIX7, NVL	ribosome biogenesis ATPase	http://www.genome.jp/dbget-bin/www_bget?ko:K14571	O15381	1132	1.1e-121	Nuclear valosin-containing protein-like OS=Homo sapiens GN=NVL PE=1 SV=1	PF06068//PF00005//PF07724//PF00931//PF00158//PF02367//PF02562//PF01695//PF02110//PF06414//PF00004//PF07728//PF05496//PF07726//PF00910//PF01443	TIP49 C-terminus//ABC transporter//AAA domain (Cdc48 subfamily)//NB-ARC domain//Sigma-54 interaction domain//Threonylcarbamoyl adenosine biosynthesis protein TsaE//PhoH-like protein//IstB-like ATP binding protein//Hydroxyethylthiazole kinase family//Zeta toxin//ATPase family associated with various cellular activities (AAA)//AAA domain (dynein-related subfamily)//Holliday junction DNA helicase ru…	GO:0006310//GO:0006355//GO:0006772//GO:0006281//GO:0002949//GO:0009228	DNA recombination//regulation of transcription, DNA-templated//thiamine metabolic process//DNA repair//tRNA threonylcarbamoyladenosine modification//thiamine biosynthetic process	GO:0016301//GO:0008134//GO:0043531//GO:0005524//GO:0009378//GO:0016887//GO:0003723//GO:0003724//GO:0004417//GO:0003678	kinase activity//transcription factor binding//ADP binding//ATP binding//four-way junction helicase activity//ATPase activity//RNA binding//RNA helicase activity//hydroxyethylthiazole kinase activity//DNA helicase activity	GO:0005657//GO:0009379//GO:0005667	replication fork//Holliday junction helicase complex//transcription factor complex	KOG0733	Nuclear AAA ATPase (VCP subfamily)
Cluster-49988.135418	0	8689.51	#NAME?	1.33e-08	0.00024734	484	399762237	AFP49961.1	265	5.8e-21	defensin [Ruditapes philippinarum]>gi|399762377|gb|AFP50031.1| defensin [Ruditapes philippinarum]>gi|399762419|gb|AFP50052.1| defensin [Ruditapes philippinarum]	308390272	HQ329097.1	197	6.37e-97	Venerupis philippinarum defensin mRNA, complete cds	--	--	--	--	P80571	130	1.1e-06	Defensin MGD-1 (Fragment) OS=Mytilus galloprovincialis GN=FH3 PE=1 SV=2	PF07127//PF01097	Late nodulin protein//Arthropod defensin	GO:0006952//GO:0009878	defense response//nodule morphogenesis	GO:0046872	metal ion binding	--	--	--	--
Cluster-49988.151151	359.801	0	Inf	4.79e-08	0.00082986	8164	704555585	XP_010181094.1	1319	6e-142	PREDICTED: LOW QUALITY PROTEIN: interferon-induced very large GTPase 1-like [Mesitornis unicolor]	--	--	--	--	--	--	--	--	--	Q80SU7	1197	3.5e-129	Interferon-induced very large GTPase 1 OS=Mus musculus GN=Gvin1 PE=1 SV=1	PF11616//PF00076//PF01926	WD repeat binding protein EZH2//RNA recognition motif. (a.k.a. RRM, RBD, or RNP domain)//50S ribosome-binding GTPase	GO:0006479//GO:0006554	protein methylation//lysine catabolic process	GO:0018024//GO:0003676//GO:0005525	histone-lysine N-methyltransferase activity//nucleic acid binding//GTP binding	--	--	--	--
Cluster-49988.116834	0.328563	461.634	-10.456	8.2e-08	0.0013303	2379	676427659	XP_009045019.1	1537	9.2e-168	hypothetical protein LOTGIDRAFT_170914 [Lottia gigantea]>gi|556115670|gb|ESP04322.1| hypothetical protein LOTGIDRAFT_170914 [Lottia gigantea]	657812289	XM_008335304.1	275	1.44e-139	PREDICTED: Cynoglossus semilaevis serine/threonine-protein phosphatase 6 catalytic subunit-like (LOC103397055), mRNA	K15498	PPP6C	serine/threonine-protein phosphatase 6 catalytic subunit	http://www.genome.jp/dbget-bin/www_bget?ko:K15498	Q64620	1473	1e-161	Serine/threonine-protein phosphatase 6 catalytic subunit OS=Rattus norvegicus GN=Ppp6c PE=2 SV=2	PF00149	Calcineurin-like phosphoesterase	--	--	GO:0016787	hydrolase activity	--	--	KOG0373	Serine/threonine specific protein phosphatase involved in cell cycle control, PP2A-related
Cluster-49988.141620	333.846	0	Inf	9.21e-08	0.0013424	1820	871235436	XP_012938488.1	678	2.8e-68	PREDICTED: peroxisomal membrane protein PEX13-like [Aplysia californica]	--	--	--	--	--	K13344	PEX13	peroxin-13	http://www.genome.jp/dbget-bin/www_bget?ko:K13344	Q92968	522	1.4e-51	Peroxisomal membrane protein PEX13 OS=Homo sapiens GN=PEX13 PE=1 SV=2	PF14604//PF04088//PF00018	Variant SH3 domain//Peroxin 13, N-terminal region//SH3 domain	GO:0016560	protein import into peroxisome matrix, docking	GO:0005515	protein binding	GO:0016021//GO:0005777	integral component of membrane//peroxisome	KOG3875	Peroxisomal biogenesis protein peroxin
Cluster-49988.144302	414.631	0	Inf	9.3e-08	0.0013424	3275	762152782	XP_011414405.1	179	3.7e-10	PREDICTED: coadhesin-like [Crassostrea gigas]	--	--	--	--	--	--	--	--	--	P86728	141	3.9e-07	Uncharacterized protein 5 OS=Haliotis asinina PE=1 SV=1	--	--	--	--	--	--	--	--	--	--
Cluster-49988.103280	330.745	0	Inf	1.01e-07	0.0013819	4607	762095641	XP_011430327.1	3276	0	PREDICTED: uncharacterized protein LOC105330379 isoform X2 [Crassostrea gigas]	--	--	--	--	--	--	--	--	--	Q8C8H8	344	1.6e-30	Kyphoscoliosis peptidase OS=Mus musculus GN=Ky PE=1 SV=1	--	--	--	--	--	--	--	--	--	--
Cluster-49988.140339	9.07843	1752.72	-7.5929	1.55e-07	0.001977	17884	762167990	XP_011422345.1	7155	0	PREDICTED: E3 ubiquitin-protein ligase RNF213-like isoform X1 [Crassostrea gigas]	--	--	--	--	--	--	--	--	--	E9Q555	3899	0	E3 ubiquitin-protein ligase RNF213 OS=Mus musculus GN=Rnf213 PE=2 SV=1	PF07728//PF04810//PF00004//PF00349//PF00910//PF00097//PF14634//PF02675//PF14532//PF00005	AAA domain (dynein-related subfamily)//Sec23/Sec24 zinc finger//ATPase family associated with various cellular activities (AAA)//Hexokinase//RNA helicase//Zinc finger, C3HC4 type (RING finger)//zinc-RING finger domain//S-adenosylmethionine decarboxylase//Sigma-54 interaction domain//ABC transporter	GO:0006886//GO:0005975//GO:0006525//GO:0006888//GO:0006560//GO:0008295//GO:0006355	intracellular protein transport//carbohydrate metabolic process//arginine metabolic process//ER to Golgi vesicle-mediated transport//proline metabolic process//spermidine biosynthetic process//regulation of transcription, DNA-templated	GO:0016773//GO:0046872//GO:0003723//GO:0003724//GO:0005515//GO:0008270//GO:0016887//GO:0008134//GO:0004014//GO:0005524	phosphotransferase activity, alcohol group as acceptor//metal ion binding//RNA binding//RNA helicase activity//protein binding//zinc ion binding//ATPase activity//transcription factor binding//adenosylmethionine decarboxylase activity//ATP binding	GO:0005667//GO:0030127	transcription factor complex//COPII vesicle coat	--	--
Cluster-49988.80435	0.298622	365.263	-10.256	1.6e-07	0.001977	568	--	--	--	--	--	--	--	--	--	--	--	--	--	--	--	--	--	--	--	--	--	--	--	--	--	--	--	--
Cluster-49988.117035	45.2519	1801.91	-5.3154	2.13e-07	0.0025136	2432	--	--	--	--	--	--	--	--	--	--	--	--	--	--	--	--	--	--	--	--	--	--	--	--	--	--	--	--
Cluster-49988.157990	484.435	0	Inf	2.72e-07	0.0030761	2057	--	--	--	--	--	--	--	--	--	--	--	--	--	--	--	--	--	--	--	--	--	--	--	--	--	--	--	--
Cluster-49988.189196	0	2278.63	#NAME?	3.32e-07	0.0035955	2444	--	--	--	--	--	--	--	--	--	--	--	--	--	--	--	--	--	--	PF03522//PF02724//PF04857//PF01080//PF06459//PF04636//PF08496//PF07664//PF05279	Solute carrier family 12//CDC45-like protein//CAF1 family ribonuclease//Presenilin//Ryanodine Receptor TM 4-6//PA26 p53-induced protein (sestrin)//Peptidase family S49 N-terminal//Ferrous iron transport protein B C terminus//Aspartyl beta-hydroxylase N-terminal region	GO:0006270//GO:1901031//GO:0015684//GO:0006874//GO:0006816//GO:0006811//GO:0006810	DNA replication initiation//regulation of response to reactive oxygen species//ferrous iron transport//cellular calcium ion homeostasis//calcium ion transport//ion transport//transport	GO:0005219//GO:0015093//GO:0004252//GO:0005215//GO:0004190	ryanodine-sensitive calcium-release channel activity//ferrous iron transmembrane transporter activity//serine-type endopeptidase activity//transporter activity//aspartic-type endopeptidase activity	GO:0016021//GO:0016020//GO:0005634//GO:0005622//GO:0005886	integral component of membrane//membrane//nucleus//intracellular//plasma membrane	--	--
Cluster-49988.144164	0.328563	581.131	-10.788	3.51e-07	0.0036507	2454	--	--	--	--	--	--	--	--	--	--	--	--	--	--	--	--	--	--	--	--	--	--	--	--	--	--	--	--
Cluster-49988.116154	0	279.555	#NAME?	3.98e-07	0.0038241	1663	--	--	--	--	--	--	--	--	--	--	--	--	--	--	--	--	--	--	--	--	--	--	--	--	--	--	--	--
Cluster-49988.143841	278.339	0	Inf	3.94e-07	0.0038241	6635	762104720	XP_011434907.1	3691	0	PREDICTED: PH domain leucine-rich repeat-containing protein phosphatase 2-like isoform X1 [Crassostrea gigas]>gi|405959106|gb|EKC25171.1| PH domain leucine-rich repeat-containing protein phosphatase 1 [Crassostrea gigas]	--	--	--	--	--	K16340	PHLPP	PH domain and leucine-rich repeat-containing protein phosphatase	http://www.genome.jp/dbget-bin/www_bget?ko:K16340	Q8BXA7	1538	8.1e-169	PH domain leucine-rich repeat-containing protein phosphatase 2 OS=Mus musculus GN=Phlpp2 PE=1 SV=3	PF00560//PF00481//PF13855	Leucine Rich Repeat//Protein phosphatase 2C//Leucine rich repeat	--	--	GO:0003824//GO:0005515	catalytic activity//protein binding	--	--	KOG0618	Serine/threonine phosphatase 2C containing leucine-rich repeats, similar to SCN circadian oscillatory protein (SCOP)
Cluster-49988.139436	436.452	0	Inf	5.13e-07	0.0047553	1184	676447937	XP_009051571.1	140	4.5e-06	hypothetical protein LOTGIDRAFT_104132, partial [Lottia gigantea]>gi|556109067|gb|ESO97719.1| hypothetical protein LOTGIDRAFT_104132, partial [Lottia gigantea]	--	--	--	--	--	--	--	--	--	--	--	--	--	--	--	--	--	--	--	--	--	--	--
Cluster-49988.71211	4.22431	15235.1	-11.816	5.33e-07	0.0047709	762	506442835	AGM14601.1	399	2.7e-36	hydramacin [Ruditapes philippinarum]	506442834	KC506420.1	186	1.34e-90	Ruditapes philippinarum hydramacin mRNA, complete cds	--	--	--	--	B3RFR8	218	1.1e-16	Hydramacin-1 OS=Hydra vulgaris PE=1 SV=1	PF15957//PF14865	Commissureless//Macin	GO:0007411//GO:0006952	axon guidance//defense response	--	--	--	--	--	--
Cluster-49988.86494	947.597	12.7052	6.2208	5.77e-07	0.0049951	2192	762158447	XP_011417404.1	921	2.3e-96	PREDICTED: splicing factor U2AF 26 kDa subunit-like isoform X3 [Crassostrea gigas]	56343926	CR683700.2	152	3.15e-71	Tetraodon nigroviridis full-length cDNA	K12836	U2AF1	splicing factor U2AF 35 kDa subunit	http://www.genome.jp/dbget-bin/www_bget?ko:K12836	A1A4K8	829	4.4e-87	Splicing factor U2AF 35 kDa subunit OS=Bos taurus GN=U2AF1 PE=2 SV=1	PF00642//PF00076	Zinc finger C-x8-C-x5-C-x3-H type (and similar)//RNA recognition motif. (a.k.a. RRM, RBD, or RNP domain)	--	--	GO:0003676//GO:0046872	nucleic acid binding//metal ion binding	--	--	KOG2202	U2 snRNP splicing factor, small subunit, and related proteins
Cluster-49988.133190	1591.54	0	Inf	6.25e-07	0.0051182	4839	524892331	XP_005102694.1	2241	4.4e-249	PREDICTED: heat shock 70 kDa protein 4-like [Aplysia californica]	532100363	XM_005335753.1	62	7.53e-21	PREDICTED: Spermophilus tridecemlineatus heat shock 70kDa protein 4 (Hspa4), mRNA	K09489	HSPA4	heat shock 70kDa protein 4	http://www.genome.jp/dbget-bin/www_bget?ko:K09489	Q61316	1940	1.4e-215	Heat shock 70 kDa protein 4 OS=Mus musculus GN=Hspa4 PE=1 SV=1	PF02790//PF06723	Cytochrome C oxidase subunit II, transmembrane domain//MreB/Mbl protein	GO:0000902//GO:0022900	cell morphogenesis//electron transport chain	--	--	GO:0016021	integral component of membrane	KOG0103	Molecular chaperones HSP105/HSP110/SSE1, HSP70 superfamily
Cluster-49988.94945	2426.62	0	Inf	6.31e-07	0.0051182	8089	704555585	XP_010181094.1	1311	5e-141	PREDICTED: LOW QUALITY PROTEIN: interferon-induced very large GTPase 1-like [Mesitornis unicolor]	--	--	--	--	--	--	--	--	--	Q80SU7	1196	4.5e-129	Interferon-induced very large GTPase 1 OS=Mus musculus GN=Gvin1 PE=1 SV=1	PF00076//PF11616//PF01926	RNA recognition motif. (a.k.a. RRM, RBD, or RNP domain)//WD repeat binding protein EZH2//50S ribosome-binding GTPase	GO:0006479//GO:0006554	protein methylation//lysine catabolic process	GO:0003676//GO:0005525//GO:0018024	nucleic acid binding//GTP binding//histone-lysine N-methyltransferase activity	--	--	--	--
Cluster-49988.122363	714.569	7.42048	6.5894	7.07e-07	0.0055644	2877	762106579	XP_011435884.1	1190	1.9e-127	PREDICTED: alpha-taxilin-like isoform X1 [Crassostrea gigas]>gi|762106581|ref|XP_011435885.1| PREDICTED: alpha-taxilin-like isoform X2 [Crassostrea gigas]	--	--	--	--	--	--	--	--	--	Q6PAM1	835	1.2e-87	Alpha-taxilin OS=Mus musculus GN=Txlna PE=2 SV=1	PF09728	Myosin-like coiled-coil protein	--	--	GO:0019905	syntaxin binding	--	--	KOG1850	Myosin-like coiled-coil protein
Cluster-49988.131960	0	244.892	#NAME?	9.36e-07	0.006946	2243	762126989	XP_011446565.1	2047	6.3e-227	PREDICTED: lysine--tRNA ligase-like isoform X2 [Crassostrea gigas]	611984351	XR_459592.1	120	1.98e-53	PREDICTED: Monodelphis domestica lysine--tRNA ligase-like (LOC100029003), transcript variant X3, misc_RNA	K04567	KARS, lysS	lysyl-tRNA synthetase, class II	http://www.genome.jp/dbget-bin/www_bget?ko:K04567	Q99MN1	1943	3e-216	Lysine--tRNA ligase OS=Mus musculus GN=Kars PE=1 SV=1	PF01336//PF01409//PF00152	OB-fold nucleic acid binding domain//tRNA synthetases class II core domain (F)//tRNA synthetases class II (D, K and N)	GO:0043039//GO:0006418	tRNA aminoacylation//tRNA aminoacylation for protein translation	GO:0000049//GO:0005524//GO:0003676//GO:0000166//GO:0004812	tRNA binding//ATP binding//nucleic acid binding//nucleotide binding//aminoacyl-tRNA ligase activity	GO:0005737	cytoplasm	KOG1885	Lysyl-tRNA synthetase (class II)
Cluster-49988.160640	252.336	0	Inf	9.12e-07	0.006946	979	646714373	KDR18366.1	320	5e-27	Reactive oxygen species modulator 1 [Zootermopsis nevadensis]	--	--	--	--	--	--	--	--	--	A4QNF3	267	2.9e-22	Reactive oxygen species modulator 1 OS=Xenopus tropicalis GN=romo1 PE=3 SV=1	--	--	--	--	--	--	--	--	KOG4096	Uncharacterized conserved protein
Cluster-49988.130957	587.479	0	Inf	9.93e-07	0.0071651	3874	524906359	XP_005108493.1	1751	2.3e-192	PREDICTED: flotillin-2a-like [Aplysia californica]	--	--	--	--	--	K07192	FLOT	flotillin	http://www.genome.jp/dbget-bin/www_bget?ko:K07192	O61492	1448	1.3e-158	Flotillin-2 OS=Drosophila melanogaster GN=Flo-2 PE=2 SV=3	--	--	--	--	--	--	--	--	--	--
Cluster-49988.76928	234.395	0	Inf	1.57e-06	0.011028	2524	755946034	XP_011300005.1	291	3e-23	PREDICTED: uncharacterized protein LOC105264671 [Fopius arisanus]	--	--	--	--	--	K11130	NOP10, NOLA3	H/ACA ribonucleoprotein complex subunit 3	http://www.genome.jp/dbget-bin/www_bget?ko:K11130	Q9V5P6	262	2.8e-21	H/ACA ribonucleoprotein complex subunit 3 OS=Drosophila melanogaster GN=CG7637 PE=2 SV=1	PF02603//PF04135	HPr Serine kinase N terminus//Nucleolar RNA-binding protein, Nop10p family	GO:0000160//GO:0016310//GO:0001522//GO:0042254//GO:0006109	phosphorelay signal transduction system//phosphorylation//pseudouridine synthesis//ribosome biogenesis//regulation of carbohydrate metabolic process	GO:0004672//GO:0000155//GO:0005524//GO:0030515	protein kinase activity//phosphorelay sensor kinase activity//ATP binding//snoRNA binding	GO:0009365//GO:0072588	protein histidine kinase complex//box H/ACA RNP complex	KOG3503	H/ACA snoRNP complex, subunit NOP10
Cluster-49988.131322	0	226.112	#NAME?	1.63e-06	0.011132	3216	--	--	--	--	--	--	--	--	--	--	--	--	--	--	--	--	--	--	PF15178//PF02796	Mitochondrial import receptor subunit TOM5 homolog//Helix-turn-helix domain of resolvase	GO:0006310	DNA recombination	GO:0000150//GO:0003677	recombinase activity//DNA binding	GO:0005742	mitochondrial outer membrane translocase complex	--	--
Cluster-49988.122831	1540.42	0	Inf	1.67e-06	0.011133	1964	675875638	XP_009023379.1	144	2.6e-06	hypothetical protein HELRODRAFT_176884 [Helobdella robusta]>gi|555695184|gb|ESN98416.1| hypothetical protein HELRODRAFT_176884 [Helobdella robusta]	--	--	--	--	--	--	--	--	--	--	--	--	--	PF01314	Aldehyde ferredoxin oxidoreductase, domains 2 & 3	GO:0055114//GO:0006118	oxidation-reduction process//obsolete electron transport	GO:0051536//GO:0016491//GO:0016625//GO:0009055	iron-sulfur cluster binding//oxidoreductase activity//oxidoreductase activity, acting on the aldehyde or oxo group of donors, iron-sulfur protein as acceptor//electron carrier activity	--	--	--	--
Cluster-49988.123418	2802.5	0	Inf	1.81e-06	0.011469	3371	871275871	XP_012946027.1	1017	2.6e-107	PREDICTED: dihydrolipoyllysine-residue succinyltransferase component of 2-oxoglutarate dehydrogenase complex, mitochondrial-like [Aplysia californica]	--	--	--	--	--	K00658	DLST, sucB	2-oxoglutarate dehydrogenase E2 component (dihydrolipoamide succinyltransferase)	http://www.genome.jp/dbget-bin/www_bget?ko:K00658	Q90512	991	1.1e-105	Dihydrolipoyllysine-residue succinyltransferase component of 2-oxoglutarate dehydrogenase complex, mitochondrial (Fragment) OS=Takifugu rubripes GN=dlst PE=3 SV=1	PF02749//PF00198	Quinolinate phosphoribosyl transferase, N-terminal domain//2-oxoacid dehydrogenases acyltransferase (catalytic domain)	GO:0008152	metabolic process	GO:0016763//GO:0016746	transferase activity, transferring pentosyl groups//transferase activity, transferring acyl groups	--	--	KOG0559	Dihydrolipoamide succinyltransferase (2-oxoglutarate dehydrogenase, E2 subunit)
Cluster-49988.135471	0	1047.04	#NAME?	1.79e-06	0.011469	7552	762110074	XP_011437713.1	2549	1.3e-284	PREDICTED: cadherin-87A-like isoform X3 [Crassostrea gigas]	--	--	--	--	--	--	--	--	--	Q9VGG5	1169	5.6e-126	Cadherin-87A OS=Drosophila melanogaster GN=Cad87A PE=1 SV=4	PF00028//PF02790	Cadherin domain//Cytochrome C oxidase subunit II, transmembrane domain	GO:0007156//GO:0022900	homophilic cell adhesion via plasma membrane adhesion molecules//electron transport chain	GO:0005509	calcium ion binding	GO:0016020//GO:0016021	membrane//integral component of membrane	--	--
Cluster-49988.108435	0	239.165	#NAME?	2.04e-06	0.012643	7885	762163574	XP_011420080.1	1537	3.1e-167	PREDICTED: follistatin-related protein 5-like [Crassostrea gigas]	--	--	--	--	--	--	--	--	--	Q8BFR2	913	2.9e-96	Follistatin-related protein 5 OS=Mus musculus GN=Fstl5 PE=2 SV=1	PF08625//PF13895//PF09195//PF02284//PF05972	Utp13 specific WD40 associated domain//Immunoglobulin domain//Restriction endonuclease BglII//Cytochrome c oxidase subunit Va//APC 15 residue motif	GO:0006364//GO:0009307//GO:0015992//GO:0016055//GO:0006123//GO:0006308	rRNA processing//DNA restriction-modification system//proton transport//Wnt signaling pathway//mitochondrial electron transport, cytochrome c to oxygen//DNA catabolic process	GO:0004129//GO:0005515//GO:0008013//GO:0009036	cytochrome-c oxidase activity//protein binding//beta-catenin binding//Type II site-specific deoxyribonuclease activity	GO:0032040//GO:0009359//GO:0016342//GO:0045277//GO:0005743	small-subunit processome//Type II site-specific deoxyribonuclease complex//catenin complex//respiratory chain complex IV//mitochondrial inner membrane	--	--
Cluster-49988.112123	218.238	0	Inf	2.5e-06	0.014468	2886	762162420	XP_011419472.1	1156	1.7e-123	PREDICTED: mannosyl phosphorylinositol ceramide synthase SUR1-like [Crassostrea gigas]>gi|405967682|gb|EKC32818.1| Mannosyl phosphorylinositol ceramide synthase CSH1 [Crassostrea gigas]	--	--	--	--	--	--	--	--	--	Q10323	337	6.5e-30	Inositol phosphoceramide mannosyltransferase 3 OS=Schizosaccharomyces pombe (strain 972 / ATCC 24843) GN=SPAC17G8.11c PE=1 SV=1	PF12919	TcdA/TcdB catalytic glycosyltransferase domain	--	--	GO:0016757	transferase activity, transferring glycosyl groups	--	--	--	--
Cluster-49988.135730	0	212.162	#NAME?	2.45e-06	0.014468	3189	676496582	XP_009067262.1	844	2.8e-87	hypothetical protein LOTGIDRAFT_237171 [Lottia gigantea]>gi|556093445|gb|ESO82098.1| hypothetical protein LOTGIDRAFT_237171 [Lottia gigantea]	371916685	AK397149.1	109	3.69e-47	Sus scrofa mRNA, clone: PTG010103G10, expressed in pituitary gland	K07910	RAB18	Ras-related protein Rab-18	http://www.genome.jp/dbget-bin/www_bget?ko:K07910	Q05976	818	1.2e-85	Ras-related protein Rab-18A OS=Lymnaea stagnalis GN=RAB18A PE=2 SV=1	PF01926//PF08477//PF00005//PF03193//PF07475//PF02421//PF00071//PF00025//PF04670//PF00735	50S ribosome-binding GTPase//Ras of Complex, Roc, domain of DAPkinase//ABC transporter//Protein of unknown function, DUF258//HPr Serine kinase C-terminal domain//Ferrous iron transport protein B//Ras family//ADP-ribosylation factor family//Gtr1/RagA G protein conserved region//Septin	GO:0016310//GO:0007264//GO:0000160//GO:0006109//GO:0015684	phosphorylation//small GTPase mediated signal transduction//phosphorelay signal transduction system//regulation of carbohydrate metabolic process//ferrous iron transport	GO:0000155//GO:0016887//GO:0015093//GO:0004672//GO:0005524//GO:0005525//GO:0003924	phosphorelay sensor kinase activity//ATPase activity//ferrous iron transmembrane transporter activity//protein kinase activity//ATP binding//GTP binding//GTPase activity	GO:0009365//GO:0016021	protein histidine kinase complex//integral component of membrane	KOG0080	GTPase Rab18, small G protein superfamily
Cluster-49988.144150	237.691	0	Inf	2.51e-06	0.014468	928	--	--	--	--	--	--	--	--	--	--	--	--	--	--	--	--	--	--	--	--	--	--	--	--	--	--	--	--
Cluster-49988.106316	728.816	0	Inf	2.86e-06	0.015893	2441	--	--	--	--	--	--	--	--	--	--	--	--	--	--	--	--	--	--	--	--	--	--	--	--	--	--	--	--
Cluster-49988.124702	0	294.082	#NAME?	2.88e-06	0.015893	3418	762143583	XP_011455044.1	1101	4.8e-117	PREDICTED: uncharacterized protein LOC105347594 isoform X2 [Crassostrea gigas]>gi|762143585|ref|XP_011455045.1| PREDICTED: uncharacterized protein LOC105347594 isoform X2 [Crassostrea gigas]	--	--	--	--	--	--	--	--	--	--	--	--	--	PF13482//PF07925//PF03104	RNase_H superfamily//Reovirus RNA-dependent RNA polymerase lambda 3//DNA polymerase family B, exonuclease domain	GO:0006144//GO:0032774	purine nucleobase metabolic process//RNA biosynthetic process	GO:0003723//GO:0003676//GO:0008408//GO:0003968	RNA binding//nucleic acid binding//3'-5' exonuclease activity//RNA-directed RNA polymerase activity	GO:0019013//GO:0031379	viral nucleocapsid//RNA-directed RNA polymerase complex	--	--
Cluster-49988.90643	9.34397	819.912	-6.4553	3.04e-06	0.016463	1160	--	--	--	--	--	--	--	--	--	--	--	--	--	--	--	--	--	--	--	--	--	--	--	--	--	--	--	--
Cluster-49988.126154	210.809	0	Inf	3.17e-06	0.016804	2669	676430863	XP_009046066.1	2060	2.3e-228	hypothetical protein LOTGIDRAFT_199394 [Lottia gigantea]>gi|556114615|gb|ESP03267.1| hypothetical protein LOTGIDRAFT_199394 [Lottia gigantea]	874494667	XM_005027245.2	146	8.33e-68	PREDICTED: Anas platyrhynchos sterol carrier protein 2 (SCP2), mRNA	K08764	SCP2, SCPX	sterol carrier protein 2	http://www.genome.jp/dbget-bin/www_bget?ko:K08764	O62742	1817	1.4e-201	Non-specific lipid-transfer protein OS=Oryctolagus cuniculus GN=SCP2 PE=1 SV=1	PF02803//PF01323//PF00108//PF08545//PF08613	Thiolase, C-terminal domain//DSBA-like thioredoxin domain//Thiolase, N-terminal domain//3-Oxoacyl-[acyl-carrier-protein (ACP)] synthase III//Cyclin	GO:0000079//GO:0008152//GO:0042967//GO:0006118//GO:0006633	regulation of cyclin-dependent protein serine/threonine kinase activity//metabolic process//acyl-carrier-protein biosynthetic process//obsolete electron transport//fatty acid biosynthetic process	GO:0019901//GO:0004315//GO:0016747//GO:0015035	protein kinase binding//3-oxoacyl-[acyl-carrier-protein] synthase activity//transferase activity, transferring acyl groups other than amino-acyl groups//protein disulfide oxidoreductase activity	GO:0005835	fatty acid synthase complex	KOG1406	Peroxisomal 3-ketoacyl-CoA-thiolase P-44/SCP2
Cluster-49988.142530	603.012	0	Inf	3.47e-06	0.018046	1413	762124953	XP_011445494.1	605	6.4e-60	PREDICTED: muscle-specific protein 20-like [Crassostrea gigas]>gi|762124955|ref|XP_011445495.1| PREDICTED: muscle-specific protein 20-like [Crassostrea gigas]	--	--	--	--	--	--	--	--	--	Q24799	334	7e-30	Myophilin OS=Echinococcus granulosus PE=2 SV=1	PF00307	Calponin homology (CH) domain	--	--	GO:0005515	protein binding	--	--	KOG2046	Calponin
Cluster-49988.26361	0	203.973	#NAME?	3.63e-06	0.018484	1700	154413468	XP_001579764.1	291	2e-23	viral A-type inclusion protein [Trichomonas vaginalis G3]>gi|121913974|gb|EAY18778.1| viral A-type inclusion protein, putative [Trichomonas vaginalis G3]	--	--	--	--	--	--	--	--	--	B3LFU6	247	1e-19	Spindle pole body component 110 OS=Saccharomyces cerevisiae (strain RM11-1a) GN=SPC110 PE=3 SV=1	PF07926	TPR/MLP1/MLP2-like protein	GO:0006606	protein import into nucleus	--	--	--	--	--	--
Cluster-49988.130953	0	203.398	#NAME?	3.79e-06	0.018938	2796	762133793	XP_011450109.1	2056	7.1e-228	PREDICTED: uncharacterized protein LOC105344154 [Crassostrea gigas]>gi|405973831|gb|EKC38522.1| Ubiquitin-conjugating enzyme E2 6 [Crassostrea gigas]	--	--	--	--	--	--	--	--	--	O42646	165	5.5e-10	Ubiquitin-conjugating enzyme E2 6 OS=Schizosaccharomyces pombe (strain 972 / ATCC 24843) GN=ubc6 PE=2 SV=1	--	--	--	--	--	--	--	--	KOG0894	Ubiquitin-protein ligase
Cluster-49988.193645	0	199.509	#NAME?	3.94e-06	0.019331	3423	762167569	XP_011422118.1	156	1.8e-07	PREDICTED: uncharacterized protein LOC105324676 [Crassostrea gigas]	--	--	--	--	--	--	--	--	--	--	--	--	--	--	--	--	--	--	--	--	--	--	--
Cluster-49988.115261	732.459	0	Inf	4.49e-06	0.02046	985	--	--	--	--	--	--	--	--	--	--	--	--	--	--	--	--	--	--	--	--	--	--	--	--	--	--	--	--
Cluster-49988.117247	0	585.693	#NAME?	4.44e-06	0.02046	1047	--	--	--	--	--	--	--	--	--	--	--	--	--	--	--	--	--	--	--	--	--	--	--	--	--	--	--	--
Cluster-49988.119388	304.838	0	Inf	4.46e-06	0.02046	3330	762100936	XP_011432933.1	1500	2.5e-163	PREDICTED: FAS-associated factor 1-like [Crassostrea gigas]	--	--	--	--	--	--	--	--	--	Q9UNN5	1255	2.7e-136	FAS-associated factor 1 OS=Homo sapiens GN=FAF1 PE=1 SV=2	PF02724//PF01080//PF00240//PF00789	CDC45-like protein//Presenilin//Ubiquitin family//UBX domain	GO:0006270	DNA replication initiation	GO:0005515//GO:0004190	protein binding//aspartic-type endopeptidase activity	GO:0016021	integral component of membrane	KOG1363	Predicted regulator of the ubiquitin pathway (contains UAS and UBX domains)
Cluster-49988.128004	2284.01	125.651	4.1841	4.32e-06	0.02046	3254	328905048	AEB54799.1	669	5.6e-67	inhibitor of apoptosis protein [Crassostrea gigas]	--	--	--	--	--	K16061	BIRC7_8	baculoviral IAP repeat-containing protein 7/8	http://www.genome.jp/dbget-bin/www_bget?ko:K16061	Q8JHV9	397	8e-37	Baculoviral IAP repeat-containing protein 7-A OS=Xenopus laevis GN=birc7-a PE=1 SV=1	PF14634//PF03121//PF13639	zinc-RING finger domain//Herpesviridae UL52/UL70 DNA primase//Ring finger domain	GO:0006351//GO:0006260//GO:0006269	transcription, DNA-templated//DNA replication//DNA replication, synthesis of RNA primer	GO:0008270//GO:0003896//GO:0005515	zinc ion binding//DNA primase activity//protein binding	GO:0005730//GO:0005657	nucleolus//replication fork	--	--
Cluster-49988.95423	334.705	1.62294	7.6881	5.06e-06	0.022678	2154	762147545	XP_011457088.1	215	1.6e-14	PREDICTED: uncharacterized protein LOC105349102 [Crassostrea gigas]>gi|405957338|gb|EKC23557.1| hypothetical protein CGI_10011960 [Crassostrea gigas]	--	--	--	--	--	--	--	--	--	--	--	--	--	--	--	--	--	--	--	--	--	--	--
Cluster-49988.128628	0	186.862	#NAME?	5.44e-06	0.023958	1742	405974301	EKC38957.1	591	3.3e-58	hypothetical protein CGI_10026724 [Crassostrea gigas]	--	--	--	--	--	--	--	--	--	--	--	--	--	--	--	--	--	--	--	--	--	--	--
Cluster-49988.139438	272.665	0	Inf	5.72e-06	0.024763	943	762096817	XP_011430958.1	360	1.1e-31	PREDICTED: uncharacterized protein LOC105330755 isoform X1 [Crassostrea gigas]	--	--	--	--	--	--	--	--	--	--	--	--	--	--	--	--	--	--	--	--	--	--	--
Cluster-49988.189439	0	220.75	#NAME?	6.46e-06	0.0275	817	--	--	--	--	--	--	--	--	--	--	--	--	--	--	--	--	--	--	--	--	--	--	--	--	--	--	--	--
Cluster-49988.138360	184.207	0	Inf	6.98e-06	0.029226	3206	--	--	--	--	--	--	--	--	--	--	--	--	--	--	--	--	--	--	PF05531//PF13367	Nucleopolyhedrovirus P10 protein//Protease prsW family	--	--	GO:0008233	peptidase activity	GO:0019028	viral capsid	--	--
Cluster-49988.84622	0	183.711	#NAME?	7.52e-06	0.030987	3942	524864950	XP_005089308.1	1503	1.3e-163	PREDICTED: EGF domain-specific O-linked N-acetylglucosamine transferase-like [Aplysia californica]>gi|524864952|ref|XP_005089309.1| PREDICTED: EGF domain-specific O-linked N-acetylglucosamine transferase-like [Aplysia californica]>gi|524864954|ref|XP_005089310.1| PREDICTED: EGF domain-specific O-linked N-acetylglucosamine transferase-like [Aplysia californica]>gi|524864956|ref|XP_005089311.1| PRE…	--	--	--	--	--	K18134	EOGT	protein O-GlcNAc transferase	http://www.genome.jp/dbget-bin/www_bget?ko:K18134	Q5NDL9	1395	1.8e-152	EGF domain-specific O-linked N-acetylglucosamine transferase OS=Canis familiaris GN=EOGT PE=2 SV=1	PF04577//PF01494//PF01210//PF07992//PF01593	Protein of unknown function (DUF563)//FAD binding domain//NAD-dependent glycerol-3-phosphate dehydrogenase N-terminus//Pyridine nucleotide-disulphide oxidoreductase//Flavin containing amine oxidoreductase	GO:0055114//GO:0046168	oxidation-reduction process//glycerol-3-phosphate catabolic process	GO:0016491//GO:0071949//GO:0016616//GO:0016757//GO:0051287	oxidoreductase activity//FAD binding//oxidoreductase activity, acting on the CH-OH group of donors, NAD or NADP as acceptor//transferase activity, transferring glycosyl groups//NAD binding	--	--	KOG4698	Uncharacterized conserved protein
Cluster-49988.118215	183.494	0	Inf	7.83e-06	0.031758	2828	--	--	--	--	--	--	--	--	--	--	--	--	--	--	--	--	--	--	--	--	--	--	--	--	--	--	--	--
Cluster-49988.111412	0	501.481	#NAME?	8.69e-06	0.03473	7531	817185417	XP_012286742.1	699	4.3e-70	PREDICTED: tyrosine-protein phosphatase 69D [Orussus abietinus]	--	--	--	--	--	K05695	PTPRF, LAR	receptor-type tyrosine-protein phosphatase F	http://www.genome.jp/dbget-bin/www_bget?ko:K05695	P16621	642	7.2e-65	Tyrosine-protein phosphatase Lar OS=Drosophila melanogaster GN=Lar PE=1 SV=2	PF00041//PF02480//PF13895//PF00102//PF00782	Fibronectin type III domain//Alphaherpesvirus glycoprotein E//Immunoglobulin domain//Protein-tyrosine phosphatase//Dual specificity phosphatase, catalytic domain	GO:0006470//GO:0006570	protein dephosphorylation//tyrosine metabolic process	GO:0008138//GO:0004725//GO:0005515	protein tyrosine/serine/threonine phosphatase activity//protein tyrosine phosphatase activity//protein binding	GO:0016020	membrane	--	--
Cluster-49988.113803	177.454	0	Inf	9.42e-06	0.037079	859	--	--	--	--	--	595830323	XM_007205985.1	784	0	Prunus persica hypothetical protein (PRUPE_ppa012595mg) mRNA, complete cds	--	--	--	--	Q9ZNV9	476	1.5e-46	Histidine-containing phosphotransfer protein 1 OS=Arabidopsis thaliana GN=AHP1 PE=1 SV=1	PF01627//PF00862//PF05531	Hpt domain//Sucrose synthase//Nucleopolyhedrovirus P10 protein	GO:0005982//GO:0000160//GO:0007165//GO:0005985	starch metabolic process//phosphorelay signal transduction system//signal transduction//sucrose metabolic process	GO:0004871//GO:0016157	signal transducer activity//sucrose synthase activity	GO:0019028	viral capsid	--	--
Cluster-49988.119877	201.472	0	Inf	1e-05	0.038945	3474	--	--	--	--	--	--	--	--	--	--	--	--	--	--	--	--	--	--	--	--	--	--	--	--	--	--	--	--
Cluster-49988.126655	389.819	0.324589	10.23	1.17e-05	0.043913	1029	--	--	--	--	--	--	--	--	--	--	--	--	--	--	--	--	--	--	--	--	--	--	--	--	--	--	--	--
Cluster-49988.136337	185.252	2708.64	-3.87	1.16e-05	0.043913	1273	762104396	XP_011434734.1	167	3.6e-09	PREDICTED: uncharacterized protein LOC105333445 [Crassostrea gigas]	--	--	--	--	--	--	--	--	--	--	--	--	--	--	--	--	--	--	--	--	--	--	--
Cluster-49988.124581	670.828	15.3647	5.4482	1.2e-05	0.044385	583	--	--	--	--	--	--	--	--	--	--	--	--	--	--	--	--	--	--	--	--	--	--	--	--	--	--	--	--
Cluster-49988.125991	3190.62	6.81636	8.8706	1.35e-05	0.047397	2836	762154917	XP_011415542.1	804	1.1e-82	PREDICTED: myosin-3-like [Crassostrea gigas]	--	--	--	--	--	--	--	--	--	Q99JG7	288	3e-24	TNFAIP3-interacting protein 2 OS=Mus musculus GN=Tnip2 PE=1 SV=1	PF07464//PF07354//PF00769//PF07571//PF05557//PF06160//PF13851//PF00517	Apolipophorin-III precursor (apoLp-III)//Zona-pellucida-binding protein (Sp38)//Ezrin/radixin/moesin family//TAF6 C-terminal HEAT repeat domain//Mitotic checkpoint protein//Septation ring formation regulator, EzrA//Growth-arrest specific micro-tubule binding//Retroviral envelope protein	GO:0000921//GO:0051090//GO:0006869//GO:0048870//GO:0007339//GO:0007094	septin ring assembly//regulation of sequence-specific DNA binding transcription factor activity//lipid transport//cell motility//binding of sperm to zona pellucida//mitotic spindle assembly checkpoint	GO:0005198//GO:0008289//GO:0008092	structural molecule activity//lipid binding//cytoskeletal protein binding	GO:0005576//GO:0005634//GO:0019898//GO:0031514//GO:0019031//GO:0005737//GO:0005940//GO:0016021	extracellular region//nucleus//extrinsic component of membrane//motile cilium//viral envelope//cytoplasm//septin ring//integral component of membrane	KOG0161	Myosin class II heavy chain
Cluster-49988.181088	201.143	0	Inf	1.31e-05	0.047397	3465	632961464	XP_007896771.1	793	2.5e-81	PREDICTED: thromboxane-A synthase [Callorhinchus milii]	--	--	--	--	--	K07424	CYP3A	cytochrome P450, family 3, subfamily A	http://www.genome.jp/dbget-bin/www_bget?ko:K07424	Q64417	773	2.1e-80	Cytochrome P450 3A14 OS=Cavia porcellus GN=CYP3A14 PE=2 SV=2	PF00067	Cytochrome P450	GO:0055114	oxidation-reduction process	GO:0005506//GO:0020037//GO:0016705	iron ion binding//heme binding//oxidoreductase activity, acting on paired donors, with incorporation or reduction of molecular oxygen	--	--	--	--
Cluster-49988.28573	0	425.635	#NAME?	1.35e-05	0.047397	1727	573903879	XP_006639662.1	357	4.5e-31	PREDICTED: baculoviral IAP repeat-containing protein 7-A-like [Lepisosteus oculatus]	--	--	--	--	--	K16061	BIRC7_8	baculoviral IAP repeat-containing protein 7/8	http://www.genome.jp/dbget-bin/www_bget?ko:K16061	Q8JHV9	309	6.8e-27	Baculoviral IAP repeat-containing protein 7-A OS=Xenopus laevis GN=birc7-a PE=1 SV=1	--	--	--	--	--	--	--	--	--	--
Cluster-49988.96955	0	340.264	#NAME?	1.32e-05	0.047397	1551	524879616	XP_005096482.1	1053	8e-112	PREDICTED: prohibitin-like [Aplysia californica]	--	--	--	--	--	K17080	PHB1	prohibitin 1	http://www.genome.jp/dbget-bin/www_bget?ko:K17080	P84173	1018	3.7e-109	Prohibitin OS=Gallus gallus GN=PHB PE=1 SV=1	--	--	--	--	--	--	--	--	KOG3083	Prohibitin
Cluster-49988.119625	166.302	0	Inf	1.43e-05	0.049485	703	--	--	--	--	--	--	--	--	--	--	--	--	--	--	--	--	--	--	--	--	--	--	--	--	--	--	--	--
